# Supplementary material for: The landscape of PBMC methylome in canine mammary tumors reveals the epigenetic regulation of immune marker genes and its potential application in predicting tumor malignancy
Source: BMC Genomics. 2023 Jul 18;24:403. doi: 10.1186/s12864-023-09471-6 (PMC10353108; doi:10.1186/s12864-023-09471-6)
Supplement: Supplementary file 2 — Additional file 2: Table S1. The information about dog donors providing blood samples used for MBD-seq. Table S2. Sequencing Coverage and Quality Statistics. Table S3. The statistics and genomic features of NT_DMR (2840 DMRs). Table S4. The statistics and genomic features of NB_DMR (3373 DMRs).Table S5. The statistics and genomic features of NC_DMR (1876 DMRs). Table S6. The statistics and genomic features of BC_DMR (168 DMRs). Table S7. The list of enriched immune-related terms with adj.p <0.1. Table S8. The list of hypermethylated DMRs in immune cell type markers (Panglao DB). Table S9. The list of immune-regulating DMGs inversely correlated with gene expression. Table S10. The list of primers designed for targeted BS-sequencing. Table S11. The information of unknown dog PBMC donors (used for validation sets of NT classifier). Table S12. The list of 127 DMRs which have high feature importance in BC classifier. [file 12864_2023_9471_MOESM2_ESM.xlsx]

## Sheet: Table S1.
Table S1. The information about dog donors providing blood samples used for MBD-seq
Donor ID	Type	Hospital	Sex	Age (years)	Breed	Subtype	RNA-seq
N102	N	HMR	MC	10	Schnauzer	Normal	O
N163	N	HMR	MC	3	Dachshund	Normal
N169	N	SNU	F	7	Cocker Spaniel	Normal
N171	N	SNU	FS	2	Cocker Spaniel	Normal
N172	N	SNU	F	1	Maltese	Normal
N173	N	SNU	F	2	Maltese	Normal
N174	N	SNU	F	7	Maltese	Normal
N178	N	SNU	FS	5	Maltese	Normal
N181	N	SNU	FS	9	Poodle	Normal
N182	N	SNU	FS	11	Shih-tzu	Normal
N183	N	SNU	FS	10	Maltese	Normal
N187	N	SNU	FS	6	Maltese	Normal
N188	N	SNU	FS	5	Poodle	Normal
N189	N	SNU	FS	11	Maltese	Normal
N190	N	SNU	F	12	Maltese	Normal
B004	B	SNU	F	10	Schnauzer	Ductal
B006	B	HMR	FS	12	Poodle	Simple
B007	B	HMR	F	12	Maltese	Mixed
B013	B	HMR	F	9	Maltese	Simple
B018	B	HMR	F	10	Mixed	Complex	O
B019	B	HMR	F	10	Cocker Spaniel	Complex
B020	B	SNU	F	12	Chihuahua	Ductal
B022	B	SNU	F	9	Maltese	Mixed
B024	B	SNU	F	11	Maltese	Complex	O
B029	B	SNU	F	10	Maltese	Complex	O
B034	B	HMR	FS	10	Shih-tzu	Complex	O
B062	B	HMR	FS	14	Schnauzer	Complex
B063	B	HMR	FS	14	Schnauzer	Complex
B066	B	HMR	FS	12	Yorkshire Terrier	Complex
B072	B	SNU	FS	11	Maltese	Complex/Mixed	O
B073	B	SNU	F	8	Maltese	Complex	O
B084	B	HMR	F	10	Shih-tzu	Complex	O
B085	B	HMR	F	14	Maltese	Mixed
B086	B	HMR	FS	15	Maltese	Complex	O
B087	B	HMR	F	10	Maltese	Simple	O
B091	B	SNU	F	16	Maltese	Mixed	O
B096	B	HMR	F	5	Yorkshire Terrier	Simple	O
B099	B	SNU	FS	14	Cocker Spaniel	Ductal	O
B101	B	SNU	F	10	Maltese	Complex	O
B104	B	HMR	FS	10	Maltese	Complex	O
B109	B	SNU	F	9	Maltese	Complex	O
B110	B	SNU	FS	10	Bichon Frise	Complex	O
B137	B	HMR	F	10	Maltese	Mixed	O
B141	B	HMR	F	5	Mixed	Complex
B145	B	BON	FS	7	Old English Sheepdog	Complex	O
B155	B	SNU	FS	13	Mixed	Complex
C009	C	HMR	F	11	Maltese	Mixed	O
C010	C	SNU	FS	10	Cocker Spaniel	Simple	O
C012	C	HMR	F	11	Dachshund	Simple	O
C021	C	SNU	FS	13	Pomeranian	Simple	O
C028	C	HMR	FS	13	Schnauzer	Inflammatory
C052	C	SNU	F	12	Maltese	Simple	O
C053	C	SNU	FS	13	Jindo	Inflammatory	O
C064	C	HMR	F	11	Maltese	Inflammatory
C065	C	HMR	F	10	Great Pyrenees	Comedo
C067	C	HMR	F	10	Maltese	Simple
C068	C	HMR	FS	13	Siberian Husky	Simple
C071	C	HMR	FS	14	Cocker Spaniel	Inflammatory
C078	C	HMR	FS	14	Cocker Spaniel	Simple
C079	C	HMR	F	12	Poodle	Simple
C081	C	HMR	FS	10	Poodle	Simple
C083	C	HMR	FS	11	Shih-tzu	Simple
C094	C	HMR	FS	10	Shih-tzu	Simple	O
C095	C	HMR	FS	11	Maltese	Simple	O
C105	C	HMR	FS	13	Jindo	Inflammatory	O
C106	C	SNU	F	15	Shih-tzu	Simple
C107	C	SNU	F	14	Cocker Spaniel	Simple	O
C128	C	SNU	FS	14	Shih-tzu	Complex	O
C132	C	SNU	F	12	Maltese	Complex	O
C138	C	HMR	FS	9	Mixed	Simple	O
C143	C	HMR	F	15	Shih-tzu	Simple	O
C148	C	SNU	F	10	Chihuahua	Simple
C149	C	SNU	F	11	Cocker Spaniel	Complex	O
C151	C	SNU	FS	14	Dachshund	Complex	O
C152	C	BON	FS	14	Dachshund	Simple
C157	C	SNU	F	13	Samoyed	Unknown	O

## Sheet: Table S2.
Table S2. Sequencing Coverage and Quality Statistics
Sample ID	Total number of sequenced reads	Total number of uniquely mapped non-duplicate reads	Total number of covered CpGs	Median coverage (and range) per CpG	Total number of CpGs with coverage ≥5
N102	104930924	65477479	65477479	5 (0-402)	12494320
N163	89329272	59251579	59251579	5 (0-402)	12255387
N169	70180134	45364494	45364494	2 (0-402)	10383802
N171	77195120	51150577	51150577	2 (0-402)	10871549
N172	81845506	54218350	54218350	3 (0-402)	11608845
N173	78747534	51570701	51570701	2 (0-402)	10786846
N174	83317266	55099586	55099586	4 (0-402)	11788039
N178	84635388	55963002	55963002	4 (0-402)	11855582
N181	73974612	49323740	49323740	4 (0-402)	12044002
N182	70720096	47417202	47417202	2 (0-402)	10856758
N183	73870682	50109251	50109251	3 (0-402)	11286392
N187	99616574	65870508	65870508	3 (0-402)	11401026
N188	125821694	76743223	76743223	2 (0-402)	11105479
N189	96289876	62661321	62661321	3 (0-402)	11446209
N190	113207698	75467215	75467215	3 (0-402)	11505347
B004	64184220	47954778	47954778	6 (0-402)	12945247
B006	66236060	43050991	43050991	2 (0-402)	10345592
B007	63864902	47665402	47665402	6 (0-402)	12750301
B013	62619952	44898703	44898703	3 (0-402)	11381957
B018	59679788	42927512	42927512	2 (0-402)	10943184
B019	65759916	47698461	47698461	5 (0-402)	12574888
B020	60794986	44796260	44796260	4 (0-402)	11919978
B022	76902386	51460274	51460274	4 (0-402)	11801177
B024	78220444	52812122	52812122	6 (0-402)	12626749
B029	109260340	69372043	69372043	6 (0-402)	12761373
B034	98856380	61142111	61142111	3 (0-402)	11500829
B062	77934018	53974629	53974629	6 (0-402)	12707931
B063	60058874	42141516	42141516	2 (0-402)	10811998
B066	61979664	43928856	43928856	4 (0-402)	11912971
B072	63635036	44432972	44432972	3 (0-402)	11216822
B073	59522690	41499971	41499971	2 (0-402)	10889391
B084	79370008	53329580	53329580	3 (0-402)	11567023
B085	82430148	54405345	54405345	3 (0-402)	11380917
B086	64707040	46867244	46867244	5 (0-402)	12448454
B087	79936714	53964838	53964838	7 (0-402)	13164245
B091	70655556	48654781	48654781	4 (0-402)	11777754
B096	64849834	47585014	47585014	5 (0-402)	12572209
B099	80817698	58241006	58241006	7 (0-402)	12988079
B101	72651692	52370930	52370930	4 (0-402)	12098392
B104	60557708	44905809	44905809	5 (0-402)	12519944
B109	67837410	45859723	45859723	2 (0-402)	10088841
B110	71344170	51144111	51144111	4 (0-402)	11740995
B137	75398178	52486886	52486886	3 (0-402)	11381460
B141	77870484	53136472	53136472	2 (0-402)	10597412
B145	72236490	50091825	50091825	3 (0-402)	11161975
B155	67553264	47836144	47836144	3 (0-402)	11437381
C009	61989642	44807799	44807799	3 (0-402)	11300479
C010	62519660	46851573	46851573	5 (0-402)	12403234
C012	64895346	42849846	42849846	2 (0-402)	10394196
C021	64543696	46089037	46089037	3 (0-402)	11539999
C028	85935732	56467334	56467334	6 (0-402)	12702589
C052	71600544	51246739	51246739	4 (0-402)	11797629
C053	84474548	59519950	59519950	5 (0-402)	12441096
C064	75138986	52996875	52996875	4 (0-402)	12012076
C065	76850150	47900556	47900556	2 (0-402)	10056057
C067	77017616	53985440	53985440	6 (0-402)	12771525
C068	59286102	41284591	41284591	3 (0-402)	11246012
C071	59705250	39520856	39520856	2 (0-402)	10384383
C078	82672674	54495194	54495194	2 (0-402)	11176964
C079	80288974	48615066	48615066	2 (0-402)	9623310
C081	70378716	49906025	49906025	3 (0-402)	11363059
C083	65170416	43278436	43278436	2 (0-402)	10746227
C094	78165842	53934842	53934842	4 (0-402)	11777659
C095	64047954	46108403	46108403	4 (0-402)	11930929
C105	76533182	54090864	54090864	5 (0-402)	12326639
C106	66228572	45410313	45410313	2 (0-402)	10668986
C107	85414428	59564801	59564801	4 (0-402)	12069984
C128	76003204	56278551	56278551	7 (0-402)	13172339
C132	73995378	51556068	51556068	3 (0-402)	11334963
C138	84671120	58006950	58006950	3 (0-402)	11409621
C143	79717318	46635408	46635408	0 (0-402)	8517120
C148	98944078	62063748	62063748	2 (0-402)	10910842
C149	92608968	54208418	54208418	1 (0-402)	9470634
C151	65103792	48049237	48049237	6 (0-402)	12616479
C152	69672386	43306067	43306067	1 (0-402)	8599866
C157	72710598	50686996	50686996	3 (0-402)	11407916

## Sheet: Table S3.
Table S3. The statistics and genomic features of NT_DMR (2840 DMRs)
dmrid	chr	start	end	CF	N.mean	T.mean	logFC	logCPM	pVal	adj.p	hyper_in	Annotation	Detailed Annotation	Detailed Annotation (Ref)	Gene Type	Distance to TSS	Ensembl	Gene.name	Gene.description	CpG%	GC%	CpG_annotation	Repeat
chr1_960001	chr1	960001	960500	9	20.4667	13.2951	0.615369	-1.99823	0.000797998	0.0611058	N_hyper	Intergenic	Intergenic	Intergenic	lncRNA	-6799		NA	NA	0.018072	0.529058	-	Non-repeat
chr1_1063001	chr1	1063001	1063500	19	39.4667	25.2787	0.637916	-1.15043	0.000961807	0.0659885	N_hyper	intron	protein_coding-intron (ENSCAFG00000000011, intron 9 of 10)	Intergenic	lncRNA	-50122	ENSCAFG00000000011	NFATC1	nuclear factor of activated T cells 1 [Source:VGNC Symbol;Acc:VGNC:43766]	0.038153	0.460922	CpG Island	Non-repeat
chr1_2837001	chr1	2837001	2837500	68	36.4	23.2951	0.638904	-1.25979	0.000130224	0.0285571	N_hyper	Intergenic	Intergenic	CpG	protein_coding	-22280		NA	NA	0.136546	0.801603	CpG Island	Non-repeat
chr1_10560501	chr1	10560501	10561000	11	35.8	23.6066	0.59608	-1.25299	0.00170042	0.0834706	N_hyper	Intergenic	Intergenic	Intergenic	lncRNA	216904		NA	NA	0.022088	0.442886	-	Non-repeat
chr1_10561001	chr1	10561001	10561500	4	25.5333	16.0984	0.659249	-1.74198	0.00056333	0.0528688	N_hyper	Intergenic	Intergenic	Intergenic	lncRNA	217404		NA	NA	0.008032	0.300601	-	Non-repeat
chr1_14521501	chr1	14521501	14522000	14	24	13.8852	0.782037	-1.9007	4.13978e-06	0.00638598	N_hyper	intron	protein_coding-intron (ENSCAFG00000000075, intron 7 of 9)	Intergenic	protein_coding	34290	ENSCAFG00000000075	TNFRSF11A	TNF receptor superfamily member 11a [Source:VGNC Symbol;Acc:VGNC:47654]	0.028112	0.52505	-	Non-repeat
chr1_14522001	chr1	14522001	14522500	9	23.2	14.377	0.683468	-1.88165	1.5042e-05	0.0110289	N_hyper	intron	protein_coding-intron (ENSCAFG00000000075, intron 7 of 9)	SINEC_Cf2|SINE|tRNA-Lys	protein_coding	33790	ENSCAFG00000000075	TNFRSF11A	TNF receptor superfamily member 11a [Source:VGNC Symbol;Acc:VGNC:47654]	0.018072	0.460922	-	Repeat
chr1_30840501	chr1	30840501	30841000	10	29.2667	13.1475	1.14524	-1.86512	0.000772581	0.0602447	N_hyper	intron	protein_coding-intron (ENSCAFG00000000275, intron 1 of 7)	SINEC_Cf|SINE|tRNA-Lys	protein_coding	31127	ENSCAFG00000000275	NHSL1	NHS like 1 [Source:VGNC Symbol;Acc:VGNC:43805]	0.02008	0.426854	-	Repeat
chr1_31027001	chr1	31027001	31027500	11	35.7333	19.4098	0.873932	-1.43862	0.00167654	0.0829677	N_hyper	Intergenic	Intergenic	SINEC_Cf|SINE|tRNA-Lys	protein_coding	-16875		NA	NA	0.022088	0.412826	-	Repeat
chr1_48226001	chr1	48226001	48226500	4	29.8	19.2131	0.627963	-1.51872	0.000184841	0.0329084	N_hyper	exon	lncRNA-exon (ENSCAFG00000040711, exon 2 of 2)	MLT1C|LTR|ERVL-MaLR	lncRNA	8602	ENSCAFG00000040711			0.008032	0.456914	-	Repeat
chr1_49076501	chr1	49076501	49077000	8	23.2667	15.1639	0.611299	-1.83121	2.29128e-06	0.00476166	N_hyper	Intergenic	Intergenic	Intergenic	protein_coding	-13290		NA	NA	0.016064	0.537074	Shelf	Non-repeat
chr1_50518501	chr1	50518501	50519000	2	25.6667	15.1475	0.753881	-1.79626	9.57465e-06	0.0091793	N_hyper	intron	protein_coding-intron (ENSCAFG00000000769, intron 5 of 9)	Intergenic	protein_coding	148759	ENSCAFG00000000769	PRKN	parkin RBR E3 ubiquitin protein ligase [Source:VGNC Symbol;Acc:VGNC:82293]	0.004016	0.322645	-	Non-repeat
chr1_52456501	chr1	52456501	52457000	25	27.6	15.0656	0.866249	-1.77276	2.68737e-06	0.00529244	N_hyper	Intergenic	Intergenic	Intergenic	lncRNA	20096		NA	NA	0.050201	0.635271	-	Non-repeat
chr1_52457001	chr1	52457001	52457500	11	27.8667	17.0656	0.701295	-1.65519	1.49483e-05	0.0110256	N_hyper	Intergenic	Intergenic	Intergenic	lncRNA	20596		NA	NA	0.022088	0.539078	-	Non-repeat
chr1_65853001	chr1	65853001	65853500	84	60.8667	34.9672	0.795403	-0.66589	0.00173477	0.0841409	N_hyper	Intergenic	Intergenic	CpG	protein_coding	-31229		NA	NA	0.168675	0.833667	CpG Island	Non-repeat
chr1_68494001	chr1	68494001	68494500	7	22.6	14.5246	0.631413	-1.88179	0.000651983	0.0562013	N_hyper	Intergenic	Intergenic	LTR40a|LTR|ERVL	lncRNA	42894		NA	NA	0.014056	0.45491	-	Repeat
chr1_73621501	chr1	73621501	73622000	9	23.6667	14.6885	0.68141	-1.85463	0.00176428	0.0847139	N_hyper	intron	protein_coding-intron (ENSCAFG00000001350, intron 3 of 9)	SINEC_b1|SINE|tRNA-Lys	protein_coding	8437	ENSCAFG00000001350	GOLM1	golgi membrane protein 1 [Source:VGNC Symbol;Acc:VGNC:41345]	0.018072	0.45491	-	Repeat
chr1_75133001	chr1	75133001	75133500	7	28.3333	12.0984	1.21658	-1.94818	3.1989e-07	0.00176919	N_hyper	intron	protein_coding-intron (ENSCAFG00000046655, intron 16 of 16)	Intergenic	snRNA	-42547	ENSCAFG00000046655	SLC28A3	solute carrier family 28 member 3 [Source:HGNC Symbol;Acc:HGNC:16484]	0.014056	0.46493	-	Non-repeat
chr1_75133501	chr1	75133501	75134000	7	27.8	11.5574	1.25471	-1.99391	6.53472e-07	0.00257557	N_hyper	intron	protein_coding-intron (ENSCAFG00000046655, intron 16 of 16)	Intergenic	snRNA	-42047	ENSCAFG00000046655	SLC28A3	solute carrier family 28 member 3 [Source:HGNC Symbol;Acc:HGNC:16484]	0.014056	0.426854	-	Non-repeat
chr1_80950001	chr1	80950001	80950500	2	29.4667	18.6066	0.657705	-1.55335	3.28632e-06	0.00574593	N_hyper	Intergenic	Intergenic	L1MC1|LINE|L1	protein_coding	-42612		NA	NA	0.004016	0.342685	-	Repeat
chr1_95980001	chr1	95980001	95980500	12	27	15.1311	0.827901	-1.77747	8.88492e-05	0.0241285	N_hyper	Intergenic	Intergenic	Intergenic	protein_coding	-24668		NA	NA	0.024096	0.625251	-	Non-repeat
chr1_96231001	chr1	96231001	96231500	9	24.6667	14.8361	0.726404	-1.83025	1.80888e-05	0.0120449	N_hyper	promoter-TSS	lncRNA-promoter-TSS (ENSCAFG00000047224)	Intergenic	lncRNA	41	ENSCAFG00000047224			0.018072	0.490982	-	Non-repeat
chr1_96589501	chr1	96589501	96590000	32	74.5333	47.459	0.647653	-0.284758	0.000192287	0.0334747	N_hyper	intron	lncRNA-intron (ENSCAFG00000041233, intron 1 of 2)	CpG	lncRNA	999	ENSCAFG00000041233			0.064257	0.669339	CpG Island	Non-repeat
chr1_97003501	chr1	97003501	97004000	37	41.2	23.7869	0.787197	-1.19196	0.000777035	0.0603642	N_hyper	Intergenic	Intergenic	CpG	protein_coding	-16177		NA	NA	0.074297	0.713427	CpG Island	Non-repeat
chr1_98458501	chr1	98458501	98459000	5	37.3333	24.5246	0.601639	-1.20056	1.2068e-06	0.00347316	N_hyper	intron	protein_coding-intron (ENSCAFG00000002266, intron 14 of 14)	SINEC_a1|SINE|tRNA-Lys	protein_coding	1815	ENSCAFG00000002266	WNK2	WNK lysine deficient protein kinase 2 [Source:VGNC Symbol;Acc:VGNC:54853]	0.01004	0.517034	Shore	Repeat
chr1_99275501	chr1	99275501	99276000	10	32.4667	20.8361	0.634865	-1.40976	9.64482e-06	0.00920205	N_hyper	Intergenic	Intergenic	Intergenic	protein_coding	-4684		NA	NA	0.02008	0.45491	Shelf	Non-repeat
chr1_99276001	chr1	99276001	99276500	2	22.6	14.5246	0.631548	-1.88179	6.54956e-05	0.0211074	N_hyper	Intergenic	Intergenic	Intergenic	protein_coding	-5184		NA	NA	0.004016	0.346693	-	Non-repeat
chr1_99795001	chr1	99795001	99795500	2	24.3333	15.7869	0.618146	-1.77764	1.71058e-05	0.0117885	N_hyper	Intergenic	Intergenic	L1MD2|LINE|L1	protein_coding	-5317		NA	NA	0.004016	0.318637	Shelf	Repeat
chr1_100071001	chr1	100071001	100071500	1	24	15.1967	0.652891	-1.81815	6.17062e-05	0.0205161	N_hyper	intron	protein_coding-intron (ENSCAFG00000028550, intron 4 of 4)	L1MA9|LINE|L1	pseudogene	50872	ENSCAFG00000028550			0.002008	0.328657	-	Repeat
chr1_102314001	chr1	102314001	102314500	10	21	13.2295	0.659336	-1.9938	0.000481167	0.0494784	N_hyper	Intergenic	Intergenic	Intergenic	protein_coding	-1854		NA	NA	0.02008	0.671343	Shore	Non-repeat
chr1_103335001	chr1	103335001	103335500	10	27.8	17.1639	0.689674	-1.65087	6.33063e-06	0.00765251	N_hyper	Intergenic	Intergenic	SINEC_a1|SINE|tRNA-Lys	protein_coding	-18040		NA	NA	0.02008	0.509018	-	Repeat
chr1_103393501	chr1	103393501	103394000	10	22.4	13.1803	0.757539	-1.97372	0.000153269	0.0306028	N_hyper	intron	protein_coding-intron (ENSCAFG00000032019, intron 6 of 9)	SINEC_a1|SINE|tRNA-Lys	miRNA	-12869	ENSCAFG00000032019			0.02008	0.466934	-	Repeat
chr1_103394001	chr1	103394001	103394500	3	31	17.7705	0.796413	-1.57695	0.000138844	0.0293401	N_hyper	intron	protein_coding-intron (ENSCAFG00000032019, intron 6 of 9)	L1MB3|LINE|L1	miRNA	-12369	ENSCAFG00000032019			0.006024	0.400802	-	Repeat
chr1_103535001	chr1	103535001	103535500	10	28.1333	16.4098	0.771184	-1.68801	7.8355e-08	0.000821648	N_hyper	Intergenic	Intergenic	SINEC_a1|SINE|tRNA-Lys	protein_coding	-18137		NA	NA	0.02008	0.46493	-	Repeat
chr1_103593501	chr1	103593501	103594000	11	24.1333	13.8361	0.794944	-1.9018	3.52095e-05	0.0160485	N_hyper	intron	protein_coding-intron (ENSCAFG00000002723, intron 4 of 6)	SINEC_Cf|SINE|tRNA-Lys	miRNA	-12772	ENSCAFG00000002723			0.022088	0.482966	-	Repeat
chr1_104143501	chr1	104143501	104144000	11	43.0667	27.8033	0.626944	-1.02483	5.72664e-05	0.0198084	N_hyper	intron	protein_coding-intron (ENSCAFG00000032488, intron 2 of 5)	SINEC_Cf|SINE|tRNA-Lys	protein_coding	3335	ENSCAFG00000032488			0.022088	0.448898	-	Repeat
chr1_105529501	chr1	105529501	105530000	9	34.4	21.3607	0.682035	-1.36417	2.7821e-07	0.00166391	N_hyper	Intergenic	Intergenic	SINEC_Cf3|SINE|tRNA-Lys	protein_coding	-2869		NA	NA	0.018072	0.450902	Shelf	Repeat
chr1_106438501	chr1	106438501	106439000	9	25	14.7541	0.753736	-1.83028	0.000108448	0.0266188	N_hyper	intron	protein_coding-intron (ENSCAFG00000003156, intron 8 of 40)	Intergenic	protein_coding	16954	ENSCAFG00000003156	MYH14	myosin heavy chain 14 [Source:VGNC Symbol;Acc:VGNC:43538]	0.018072	0.478958	-	Non-repeat
chr1_108251001	chr1	108251001	108251500	8	27.4	16.623	0.714204	-1.68599	0.000200161	0.0340394	N_hyper	intron	protein_coding-intron (ENSCAFG00000004068, intron 1 of 3)	MIRc|SINE|MIR	protein_coding	1340	ENSCAFG00000004068	CRX	cone-rod homeobox [Source:VGNC Symbol;Acc:VGNC:39632]	0.016064	0.529058	-	Repeat
chr1_108332001	chr1	108332001	108332500	19	48.1333	30.377	0.659686	-0.895739	2.83156e-05	0.0148714	N_hyper	intron	protein_coding-intron (ENSCAFG00000004095, intron 4 of 6)	Intergenic	protein_coding	13634	ENSCAFG00000004095	EHD2	EH domain containing 2 [Source:VGNC Symbol;Acc:VGNC:40246]	0.038153	0.675351	Shore	Non-repeat
chr1_108652501	chr1	108652501	108653000	15	50.3333	33.0328	0.603236	-0.796136	2.32899e-05	0.0135357	N_hyper	Intergenic	Intergenic	Intergenic	protein_coding	-6793		NA	NA	0.03012	0.498998	-	Non-repeat
chr1_108745501	chr1	108745501	108746000	34	97.2	56.4918	0.779267	-0.00514021	1.69433e-06	0.00406281	N_hyper	exon	protein_coding-exon (ENSCAFG00000031973, exon 3 of 4)	Intergenic	protein_coding	2959	ENSCAFG00000031973	BBC3	BCL2 binding component 3 [Source:HGNC Symbol;Acc:HGNC:17868]	0.068273	0.739479	Shore	Non-repeat
chr1_108746001	chr1	108746001	108746500	31	58.6667	29.8525	0.969533	-0.830739	3.85704e-08	0.000578229	N_hyper	intron	protein_coding-intron (ENSCAFG00000031973, intron 3 of 3)	Intergenic	protein_coding	3459	ENSCAFG00000031973	BBC3	BCL2 binding component 3 [Source:HGNC Symbol;Acc:HGNC:17868]	0.062249	0.681363	Shore	Non-repeat
chr1_109076501	chr1	109076501	109077000	2	38.6	25.1803	0.611746	-1.16244	1.46959e-07	0.00115401	N_hyper	Intergenic	Intergenic	Intergenic	protein_coding	-5470		NA	NA	0.004016	0.40481	-	Non-repeat
chr1_109135001	chr1	109135001	109135500	11	22.6	14.7869	0.605569	-1.86495	0.00104015	0.0681306	N_hyper	Intergenic	Intergenic	SINEC_a2|SINE|tRNA-Lys	protein_coding	-15056		NA	NA	0.022088	0.442886	-	Repeat
chr1_109256001	chr1	109256001	109256500	73	73.1333	43.6066	0.741985	-0.376319	1.10649e-05	0.00977911	N_hyper	TTS	protein_coding-TTS (ENSCAFG00000030183)	CpG	protein_coding	7695	ENSCAFG00000030183	DACT3	dishevelled binding antagonist of beta catenin 3 [Source:VGNC Symbol;Acc:VGNC:53696]	0.146586	0.767535	CpG Island	Non-repeat
chr1_109502501	chr1	109502501	109503000	10	58.0667	33.8033	0.776361	-0.71805	2.42989e-08	0.000427458	N_hyper	intron	protein_coding-intron (ENSCAFG00000045412, intron 1 of 13)	Intergenic	protein_coding	1523	ENSCAFG00000045412	HIF3A	hypoxia inducible factor 3 subunit alpha [Source:HGNC Symbol;Acc:HGNC:15825]	0.02008	0.619238	Shore	Non-repeat
chr1_109503001	chr1	109503001	109503500	8	39.7333	25.3115	0.645897	-1.1466	4.15699e-06	0.00638598	N_hyper	intron	protein_coding-intron (ENSCAFG00000045412, intron 1 of 13)	Intergenic	protein_coding	1023	ENSCAFG00000045412	HIF3A	hypoxia inducible factor 3 subunit alpha [Source:HGNC Symbol;Acc:HGNC:15825]	0.016064	0.613226	CpG Island	Non-repeat
chr1_110278001	chr1	110278001	110278500	11	22.3333	14.7213	0.595029	-1.87328	0.00112051	0.0704002	N_hyper	TTS	protein_coding-TTS (ENSCAFG00000004534)	Intergenic	protein_coding	13208	ENSCAFG00000004534	EXOC3L2	exocyst complex component 3 like 2 [Source:VGNC Symbol;Acc:VGNC:54842]	0.022088	0.635271	Shore	Non-repeat
chr1_110522001	chr1	110522001	110522500	12	21.2667	13.5246	0.646126	-1.96903	0.000705045	0.0581191	N_hyper	intron	protein_coding-intron (ENSCAFG00000004615, intron 2 of 3)	intron (NM_001197048, intron 2 of 3)	protein_coding	6189	ENSCAFG00000004615	APOC1	apolipoprotein C1 [Source:VGNC Symbol;Acc:VGNC:37999]	0.024096	0.58517	Shelf	Non-repeat
chr1_111392501	chr1	111392501	111393000	23	40.1333	19.2787	1.05108	-1.39494	6.00801e-05	0.0202394	N_hyper	intron	protein_coding-intron (ENSCAFG00000004723, intron 1 of 8)	Intergenic	protein_coding	1592	ENSCAFG00000004723	KCNN4	potassium calcium-activated channel subfamily N member 4 [Source:VGNC Symbol;Acc:VGNC:42287]	0.046185	0.607214	-	Non-repeat
chr1_111812501	chr1	111812501	111813000	56	23.0667	14	0.713631	-1.90805	0.0025208	0.0980689	N_hyper	intron	protein_coding-intron (ENSCAFG00000014247, intron 1 of 8)	promoter-TSS (NM_001097546)	protein_coding	597	ENSCAFG00000014247	CEACAM28	carcinoembryonic antigen-related cell adhesion molecule 28 [Source:NCBI gene (formerly Entrezgene);Acc:484473]	0.11245	0.799599	CpG Island	Non-repeat
chr1_112270501	chr1	112270501	112271000	28	90.2	58.4918	0.621667	-0.000259339	6.89791e-05	0.0215717	N_hyper	intron	protein_coding-intron (ENSCAFG00000004930, intron 1 of 17)	intron (NM_001287004, intron 1 of 19)	protein_coding	327	ENSCAFG00000004911	POU2F2	POU class 2 homeobox 2 [Source:VGNC Symbol;Acc:VGNC:44827]	0.056225	0.715431	-	Non-repeat
chr1_113939501	chr1	113939501	113940000	79	203.4	129.574	0.64778	1.13027	0.000139463	0.0293893	N_hyper	exon	protein_coding-exon (ENSCAFG00000041829, exon 4 of 5)	CpG	protein_coding	948	ENSCAFG00000041829			0.158635	0.845691	CpG Island	Non-repeat
chr1_113940001	chr1	113940001	113940500	82	226.867	132.213	0.776146	1.19537	0.00010945	0.0267218	N_hyper	intron	protein_coding-intron (ENSCAFG00000041829, intron 2 of 4)	CpG	protein_coding	448	ENSCAFG00000041829			0.164659	0.821643	CpG Island	Non-repeat
chr1_113940501	chr1	113940501	113941000	86	182.133	114.262	0.66976	0.957524	2.02675e-05	0.0126724	N_hyper	promoter-TSS	protein_coding-promoter-TSS (ENSCAFG00000041829)	CpG	protein_coding	-52	ENSCAFG00000041829			0.172691	0.803607	CpG Island	Non-repeat
chr1_113950001	chr1	113950001	113950500	43	55.4	26.459	1.06076	-0.966531	7.59922e-05	0.0224312	N_hyper	Intergenic	Intergenic	Intergenic	protein_coding	-4887		NA	NA	0.174274	0.818182	CpG Island	Non-repeat
chr1_114355501	chr1	114355501	114356000	12	21.6	13.7213	0.647607	-1.95026	4.72006e-05	0.0181553	N_hyper	TTS	protein_coding-TTS (ENSCAFG00000005776)	Intergenic	protein_coding	13230	ENSCAFG00000005776	ACTN4	actinin alpha 4 [Source:VGNC Symbol;Acc:VGNC:37550]	0.024096	0.617234	-	Non-repeat
chr1_117835501	chr1	117835501	117836000	52	36.2	19.082	0.91746	-1.44869	0.00142189	0.0776184	N_hyper	Intergenic	Intergenic	G-rich|Low_complexity|Low_complexity	protein_coding	34669		NA	NA	0.191176	0.868132	CpG Island	Repeat
chr1_118583501	chr1	118583501	118584000	19	48.8667	23.6393	1.04127	-1.12465	2.48439e-09	0.000108099	N_hyper	intron	lncRNA-intron (ENSCAFG00000043274, intron 1 of 1)	Intergenic	lncRNA	6011	ENSCAFG00000043274			0.038153	0.665331	-	Non-repeat
chr1_118850501	chr1	118850501	118851000	14	23.1333	13.918	0.725463	-1.91223	0.00202695	0.0895474	N_hyper	intron	lncRNA-intron (ENSCAFG00000045485, intron 1 of 1)	Intergenic	protein_coding	1565	ENSCAFG00000045485			0.028112	0.551102	Shore	Non-repeat
chr1_118852001	chr1	118852001	118852500	15	55.3333	35.0492	0.654685	-0.701712	6.22767e-05	0.020565	N_hyper	intron	lncRNA-intron (ENSCAFG00000045485, intron 1 of 1)	Intergenic	protein_coding	3065	ENSCAFG00000045485			0.03012	0.623246	Shore	Non-repeat
chr1_118882001	chr1	118882001	118882500	17	79.2667	51.7705	0.611062	-0.173434	1.22205e-07	0.000997709	N_hyper	Intergenic	Intergenic	Intergenic	lncRNA	-1816		NA	NA	0.034137	0.667335	Shore	Non-repeat
chr1_118882501	chr1	118882501	118883000	21	29.1333	16.8197	0.785823	-1.65159	5.21106e-05	0.0189909	N_hyper	Intergenic	Intergenic	Intergenic	lncRNA	-2316		NA	NA	0.042169	0.677355	Shore	Non-repeat
chr1_121644501	chr1	121644501	121645000	19	76.3333	48.0328	0.664596	-0.263504	3.87874e-08	0.000578229	N_hyper	Intergenic	Intergenic	Intergenic	lncRNA	-5112		NA	NA	0.038153	0.56513	Shore	Non-repeat
chr1_121645001	chr1	121645001	121645500	20	98.7333	64.5246	0.610414	0.134274	2.56924e-09	0.000108099	N_hyper	Intergenic	Intergenic	Intergenic	lncRNA	-5612		NA	NA	0.040161	0.655311	Shore	Non-repeat
chr1_121648001	chr1	121648001	121648500	26	41.6	25.2295	0.71591	-1.13198	0.00071939	0.0585557	N_hyper	Intergenic	Intergenic	Intergenic	lncRNA	-8612		NA	NA	0.068966	0.645503	Shore	Non-repeat
chr2_24668501	chr2	24668501	24669000	11	32.0667	21.1967	0.591985	-1.39744	2.13559e-05	0.0129248	N_hyper	Intergenic	Intergenic	MLT1A0|LTR|ERVL-MaLR	lncRNA	-14147		NA	NA	0.022088	0.511022	Shelf	Repeat
chr2_30434001	chr2	30434001	30434500	5	21.6667	13.4754	0.677974	-1.96568	1.6015e-05	0.0114327	N_hyper	Intergenic	Intergenic	Intergenic	protein_coding	4913		NA	NA	0.01004	0.41483	Shelf	Non-repeat
chr2_37653001	chr2	37653001	37653500	7	27.2667	16.9016	0.684041	-1.67244	9.25822e-05	0.0245587	N_hyper	intron	protein_coding-intron (ENSCAFG00000006266, intron 1 of 21)	Intergenic	protein_coding	26553	ENSCAFG00000006266	ARHGAP26	Rho GTPase activating protein 26 [Source:VGNC Symbol;Acc:VGNC:38054]	0.014056	0.438878	-	Non-repeat
chr2_58460001	chr2	58460001	58460500	8	23.8	15.7049	0.593755	-1.79042	0.000323759	0.041455	N_hyper	TTS	protein_coding-TTS (ENSCAFG00000008517)	Intergenic	protein_coding	14324	ENSCAFG00000008517	CFAP20	cilia and flagella associated protein 20 [Source:VGNC Symbol;Acc:VGNC:39159]	0.017204	0.462527	-	Non-repeat
chr2_58841501	chr2	58841501	58842000	21	53.8667	33.5902	0.676948	-0.753789	9.49572e-07	0.00313083	N_hyper	intron	protein_coding-intron (ENSCAFG00000024385, intron 1 of 14)	Intergenic	protein_coding	1093	ENSCAFG00000024385	ADGRG1	adhesion G protein-coupled receptor G1 [Source:VGNC Symbol;Acc:VGNC:37643]	0.042169	0.679359	-	Non-repeat
chr2_59272501	chr2	59272501	59273000	57	45.7333	28.5902	0.673163	-0.974625	3.95574e-07	0.00199473	N_hyper	Intergenic	Intergenic	CpG	protein_coding	-12851		NA	NA	0.114458	0.697395	CpG Island	Non-repeat
chr2_59359501	chr2	59359501	59360000	76	86.8667	48.9836	0.822937	-0.191927	0.00240213	0.0960976	N_hyper	exon	lncRNA-exon (ENSCAFG00000049030, exon 1 of 1)	G-rich|Low_complexity|Low_complexity	lncRNA	868	ENSCAFG00000049030			0.15261	0.819639	CpG Island	Repeat
chr2_64667001	chr2	64667001	64667500	11	71.8667	46.8852	0.6127	-0.311021	4.87077e-06	0.006909	N_hyper	promoter-TSS	protein_coding-promoter-TSS (ENSCAFG00000009818)	promoter-TSS (NM_001287039)	protein_coding	-19	ENSCAFG00000009818	NOD2	nucleotide binding oligomerization domain containing 2 [Source:VGNC Symbol;Acc:VGNC:43878]	0.022088	0.607214	-	Non-repeat
chr2_64667501	chr2	64667501	64668000	7	39.2667	24.9344	0.650371	-1.16551	4.84087e-05	0.0183823	N_hyper	promoter-TSS	protein_coding-promoter-TSS (ENSCAFG00000009818)	promoter-TSS (NM_001287039)	protein_coding	-519	ENSCAFG00000009818	NOD2	nucleotide binding oligomerization domain containing 2 [Source:VGNC Symbol;Acc:VGNC:43878]	0.014056	0.478958	-	Non-repeat
chr2_66645501	chr2	66645501	66646000	13	60.4	36.8361	0.709199	-0.618673	0.00131206	0.0751854	N_hyper	Intergenic	Intergenic	SINEC_Cf|SINE|tRNA-Lys	protein_coding	-59022		NA	NA	0.026104	0.48497	-	Repeat
chr2_67892001	chr2	67892001	67892500	2	44.1333	27.3115	0.687483	-1.03286	0.00171305	0.0837152	N_hyper	Intergenic	Intergenic	Intergenic	protein_coding	-10443		NA	NA	0.004016	0.344689	-	Non-repeat
chr2_69857001	chr2	69857001	69857500	1	25.6	15.8852	0.681948	-1.75341	4.26766e-05	0.0174766	N_hyper	Intergenic	Intergenic	HAL1ME|LINE|L1	protein_coding	47874		NA	NA	0.002008	0.306613	-	Repeat
chr2_74600501	chr2	74600501	74601000	10	22.7333	14.5574	0.636328	-1.87727	0.000763106	0.0599761	N_hyper	exon	lncRNA-exon (ENSCAFG00000044981, exon 1 of 2)	Intergenic	lncRNA	623	ENSCAFG00000044981			0.02008	0.549098	-	Non-repeat
chr2_74601001	chr2	74601001	74601500	6	28.6667	18.082	0.658792	-1.59032	0.000207598	0.0345547	N_hyper	intron	lncRNA-intron (ENSCAFG00000044981, intron 1 of 1)	L3|LINE|CR1	lncRNA	1123	ENSCAFG00000044981			0.012048	0.48497	-	Repeat
chr2_75109501	chr2	75109501	75110000	13	53.4667	35.4262	0.58971	-0.703888	5.66297e-06	0.0072456	N_hyper	Intergenic	Intergenic	SINEC_Cf2|SINE|tRNA-Lys	protein_coding	-16028		NA	NA	0.026104	0.507014	Shore	Repeat
chr2_77566501	chr2	77566501	77567000	10	26.4	17.082	0.622106	-1.67412	3.68977e-05	0.0163959	N_hyper	intron	protein_coding-intron (ENSCAFG00000014853, intron 7 of 11)	intron (NM_001197137, intron 5 of 9)	protein_coding	38837	ENSCAFG00000014853	ALPL	alkaline phosphatase, biomineralization associated [Source:VGNC Symbol;Acc:VGNC:37818]	0.02008	0.547094	Shore	Non-repeat
chr2_77688001	chr2	77688001	77688500	7	28.4	16.1311	0.809171	-1.69984	2.34445e-05	0.0135795	N_hyper	intron	protein_coding-intron (ENSCAFG00000014920, intron 1 of 18)	SINEC_a2|SINE|tRNA-Lys	protein_coding	-45168	ENSCAFG00000014920	ECE1	endothelin converting enzyme 1 [Source:VGNC Symbol;Acc:VGNC:40181]	0.014056	0.478958	-	Repeat
chr2_78688501	chr2	78688501	78689000	9	24	14.7377	0.696929	-1.84661	7.15502e-05	0.0218671	N_hyper	intron	lncRNA-intron (ENSCAFG00000047919, intron 2 of 2)	Intergenic	protein_coding	-1490	ENSCAFG00000047919			0.018072	0.402806	-	Non-repeat
chr2_79123001	chr2	79123001	79123500	11	63.6	41.1148	0.625621	-0.489596	3.83478e-05	0.0166226	N_hyper	Intergenic	Intergenic	Intergenic	lncRNA	-8306		NA	NA	0.022088	0.571142	-	Non-repeat
chr2_79386001	chr2	79386001	79386500	9	21.2667	13.8689	0.610194	-1.94594	0.0001197	0.0276707	N_hyper	intron	protein_coding-intron (ENSCAFG00000015221, intron 18 of 22)	Intergenic	protein_coding	-17100	ENSCAFG00000015221	EMC1	ER membrane protein complex subunit 1 [Source:VGNC Symbol;Acc:VGNC:40331]	0.018072	0.466934	-	Non-repeat
chr2_80728501	chr2	80728501	80729000	16	74.2667	48.6721	0.606084	-0.260775	5.74534e-07	0.00247017	N_hyper	intron	protein_coding-intron (ENSCAFG00000015727, intron 16 of 29)	MIRb|SINE|MIR	protein_coding	77747	ENSCAFG00000015727	ARHGEF10L	Rho guanine nucleotide exchange factor 10 like [Source:VGNC Symbol;Acc:VGNC:38073]	0.032129	0.593186	Shore	Repeat
chr2_83323001	chr2	83323001	83323500	8	31.0667	20.1967	0.616221	-1.45577	0.000614211	0.0548278	N_hyper	Intergenic	Intergenic	Intergenic	protein_coding	27720		NA	NA	0.016064	0.527054	-	Non-repeat
chr2_83501501	chr2	83501501	83502000	93	49.9333	20.377	1.28547	-1.2429	0.000121292	0.0278883	N_hyper	Intergenic	Intergenic	C-rich|Low_complexity|Low_complexity	protein_coding	-78947		NA	NA	0.184739	0.849699	CpG Island	Repeat
chr2_84153501	chr2	84153501	84154000	4	26	16.8033	0.623895	-1.6951	0.000290382	0.0397853	N_hyper	intron	protein_coding-intron (ENSCAFG00000016422, intron 1 of 9)	Intergenic	protein_coding	3440	ENSCAFG00000016422	TNFRSF1B	TNF receptor superfamily member 1B [Source:VGNC Symbol;Acc:VGNC:47663]	0.014388	0.62724	Shore	Non-repeat
chr2_84251001	chr2	84251001	84251500	34	87.2	57.1311	0.606805	-0.0372265	2.95394e-06	0.00551489	N_hyper	Intergenic	Intergenic	SINEC_Cf|SINE|tRNA-Lys	protein_coding	-18576		NA	NA	0.068273	0.61523	CpG Island	Repeat
chr2_84344501	chr2	84344501	84345000	5	34.6	22.2459	0.6322	-1.32314	4.37003e-05	0.0175715	N_hyper	Intergenic	Intergenic	Intergenic	protein_coding	-4579		NA	NA	0.01004	0.45491	Shore	Non-repeat
chr2_85392001	chr2	85392001	85392500	13	29.8667	18.0656	0.71912	-1.57595	1.17482e-05	0.0100293	N_hyper	Intergenic	Intergenic	Intergenic	protein_coding	16021		NA	NA	0.026104	0.53507	Shore	Non-repeat
chr2_85407001	chr2	85407001	85407500	8	43.6	28.4098	0.613474	-0.998923	0.000233448	0.0363143	N_hyper	intron	protein_coding-intron (ENSCAFG00000016797, intron 2 of 11)	Intergenic	protein_coding	1021	ENSCAFG00000016797	PGD	phosphogluconate dehydrogenase [Source:VGNC Symbol;Acc:VGNC:44456]	0.016064	0.358717	CpG Island	Non-repeat
chr2_85422001	chr2	85422001	85422500	15	31.4667	18.8689	0.731419	-1.51518	0.00217258	0.0920418	N_hyper	Intergenic	Intergenic	L1_Canid2|LINE|L1	lncRNA	13028		NA	NA	0.03012	0.597194	-	Repeat
chr3_1122001	chr3	1122001	1122500	41	65.0667	38.1148	0.767412	-0.555281	0.000353353	0.0431086	N_hyper	exon	lncRNA-exon (ENSCAFG00000046919, exon 2 of 2)	CpG	lncRNA	1774	ENSCAFG00000046919			0.108466	0.742105	CpG Island	Non-repeat
chr3_2073501	chr3	2073501	2074000	11	24	13.0984	0.865634	-1.95264	0.000400291	0.045809	N_hyper	Intergenic	Intergenic	Intergenic	lncRNA	-3782		NA	NA	0.022088	0.428858	CpG Island	Non-repeat
chr3_41827001	chr3	41827001	41827500	10	33.5333	21.3115	0.64876	-1.37607	6.88013e-06	0.00793485	N_hyper	intron	protein_coding-intron (ENSCAFG00000010881, intron 1 of 20)	Intergenic	protein_coding	32628	ENSCAFG00000010881	IGF1R	insulin like growth factor 1 receptor [Source:VGNC Symbol;Acc:VGNC:41896]	0.02008	0.53507	-	Non-repeat
chr3_44667501	chr3	44667501	44668000	8	25.2	16.1803	0.63293	-1.74189	0.0017634	0.084703	N_hyper	Intergenic	Intergenic	SINEC_Cf|SINE|tRNA-Lys	protein_coding	-90385		NA	NA	0.016064	0.470942	-	Repeat
chr3_47848501	chr3	47848501	47849000	4	32.5333	19.9016	0.703413	-1.45257	5.02041e-05	0.018649	N_hyper	Intergenic	Intergenic	Intergenic	snRNA	10797		NA	NA	0.008032	0.416834	-	Non-repeat
chr3_52538501	chr3	52538501	52539000	6	35.4667	21.0164	0.749542	-1.36788	0.000156083	0.0308448	N_hyper	Intergenic	Intergenic	MER97c|DNA|hAT-Tip100	protein_coding	-12032		NA	NA	0.012048	0.400802	-	Repeat
chr3_52539001	chr3	52539001	52539500	6	36.3333	21.5738	0.746753	-1.33382	9.92673e-05	0.0254872	N_hyper	Intergenic	Intergenic	SINEC_b2|SINE|tRNA-Lys	protein_coding	-12532		NA	NA	0.012048	0.402806	-	Repeat
chr3_53082001	chr3	53082001	53082500	14	25	15.8525	0.6509	-1.76389	9.78219e-05	0.0252911	N_hyper	intron	protein_coding-intron (ENSCAFG00000012052, intron 1 of 10)	L1MB3|LINE|L1	protein_coding	-4233	ENSCAFG00000012052	IDH2	isocitrate dehydrogenase (NADP(+)) 2 [Source:VGNC Symbol;Acc:VGNC:53183]	0.028112	0.428858	-	Repeat
chr3_56671501	chr3	56671501	56672000	7	39.6	25.9016	0.607963	-1.12531	0.000129868	0.0285204	N_hyper	Intergenic	Intergenic	Intergenic	protein_coding	15706		NA	NA	0.014056	0.531062	-	Non-repeat
chr3_58653001	chr3	58653001	58653500	13	56.5333	37.459	0.590144	-0.627337	7.06343e-07	0.00268122	N_hyper	Intergenic	Intergenic	LTR79|LTR|ERVL	protein_coding	-19864		NA	NA	0.026104	0.567134	-	Repeat
chr3_59302001	chr3	59302001	59302500	9	25.9333	16.0492	0.686064	-1.73924	6.92137e-05	0.0215938	N_hyper	intron	protein_coding-intron (ENSCAFG00000014403, intron 1 of 26)	Intergenic	protein_coding	-42509	ENSCAFG00000014403	SORCS2	sortilin related VPS10 domain containing receptor 2 [Source:VGNC Symbol;Acc:VGNC:46660]	0.018072	0.597194	-	Non-repeat
chr3_60896501	chr3	60896501	60897000	75	25.2	15.1967	0.723082	-1.80017	0.000699262	0.0579681	N_hyper	intron	protein_coding-intron (ENSCAFG00000014607, intron 8 of 8)	Intergenic	protein_coding	567	ENSCAFG00000014622	DOK7	docking protein 7 [Source:VGNC Symbol;Acc:VGNC:53167]	0.150602	0.811623	CpG Island	Non-repeat
chr3_61626001	chr3	61626001	61626500	4	46.6667	28.0164	0.731062	-0.986387	0.000186974	0.0331141	N_hyper	intron	protein_coding-intron (ENSCAFG00000014845, intron 2 of 21)	L1ME1|LINE|L1	protein_coding	18071	ENSCAFG00000014845	FAM193A	family with sequence similarity 193 member A [Source:VGNC Symbol;Acc:VGNC:40641]	0.008032	0.386774	-	Repeat
chr3_62362001	chr3	62362001	62362500	21	69.3333	38.5082	0.844008	-0.518981	6.37626e-06	0.00767724	N_hyper	Intergenic	Intergenic	Intergenic	snRNA	17712		NA	NA	0.042169	0.673347	Shelf	Non-repeat
chr3_62362501	chr3	62362501	62363000	14	55.4667	31.1639	0.826778	-0.814481	5.2199e-07	0.00238653	N_hyper	Intergenic	Intergenic	Intergenic	snRNA	18212		NA	NA	0.028112	0.675351	Shelf	Non-repeat
chr3_62685501	chr3	62685501	62686000	13	25.5333	16.7213	0.604739	-1.70628	0.000452797	0.0483216	N_hyper	intron	protein_coding-intron (ENSCAFG00000015056, intron 8 of 10)	Intergenic	protein_coding	-10867	ENSCAFG00000015056	MAEA	macrophage erythroblast attacher, E3 ubiquitin ligase [Source:VGNC Symbol;Acc:VGNC:42918]	0.026104	0.541082	Shelf	Non-repeat
chr3_65398501	chr3	65398501	65399000	11	32.1333	17.5574	0.864708	-1.5733	0.000256904	0.0377321	N_hyper	intron	lncRNA-intron (ENSCAFG00000035173, intron 1 of 1)	Intergenic	lncRNA	19219	ENSCAFG00000035173			0.022088	0.529058	-	Non-repeat
chr3_83324501	chr3	83324501	83325000	9	25.6	15.4098	0.72538	-1.78154	0.000402542	0.0458829	N_hyper	Intergenic	Intergenic	Intergenic	lncRNA	22996		NA	NA	0.018072	0.436874	-	Non-repeat
chr3_84256001	chr3	84256001	84256500	10	25.8667	16.7869	0.618003	-1.69808	0.000216205	0.0351301	N_hyper	intron	protein_coding-intron (ENSCAFG00000016387, intron 1 of 11)	Intergenic	protein_coding	30109	ENSCAFG00000016387	RBPJ	recombination signal binding protein for immunoglobulin kappa J region [Source:VGNC Symbol;Acc:VGNC:53199]	0.02008	0.490982	-	Non-repeat
chr3_84385501	chr3	84385501	84386000	12	34.3333	21.3279	0.681565	-1.36655	6.49425e-05	0.0210348	N_hyper	intron	lncRNA-intron (ENSCAFG00000043383, intron 3 of 3)	L2c|LINE|L2	lncRNA	54444	ENSCAFG00000043383			0.024096	0.523046	-	Repeat
chr3_85574501	chr3	85574501	85575000	7	32.0667	20	0.675831	-1.45338	0.000250004	0.0373695	N_hyper	intron	protein_coding-intron (ENSCAFG00000016505, intron 3 of 13)	Intergenic	protein_coding	24770	ENSCAFG00000016505	DHX15	DEAH-box helicase 15 [Source:VGNC Symbol;Acc:VGNC:39939]	0.014056	0.392786	-	Non-repeat
chr3_85575001	chr3	85575001	85575500	4	30.6667	19.0984	0.677779	-1.51378	0.000565107	0.0529532	N_hyper	intron	protein_coding-intron (ENSCAFG00000016505, intron 3 of 13)	Intergenic	protein_coding	25270	ENSCAFG00000016505	DHX15	DEAH-box helicase 15 [Source:VGNC Symbol;Acc:VGNC:39939]	0.008032	0.428858	-	Non-repeat
chr4_4779001	chr4	4779001	4779500	8	45.9333	30.1803	0.601833	-0.919908	1.035e-07	0.000950619	N_hyper	intron	protein_coding-intron (ENSCAFG00000011507, intron 10 of 10)	CarLTR1-int|LTR|ERV1	protein_coding	-6333	ENSCAFG00000011507	RBM34	RNA binding motif protein 34 [Source:VGNC Symbol;Acc:VGNC:45419]	0.016064	0.452906	-	Repeat
chr4_10731501	chr4	10731501	10732000	12	45.2667	29.3115	0.623025	-0.954292	0.000266075	0.0383562	N_hyper	Intergenic	Intergenic	SINEC_Cf3|SINE|tRNA-Lys	protein_coding	-3555		NA	NA	0.024096	0.488978	Shelf	Repeat
chr4_10732001	chr4	10732001	10732500	4	38.3333	24.7213	0.628509	-1.18304	0.00021574	0.0351135	N_hyper	Intergenic	Intergenic	L2a|LINE|L2	protein_coding	-3055		NA	NA	0.008032	0.360721	Shelf	Repeat
chr4_21831501	chr4	21831501	21832000	5	32.8	21.5738	0.599347	-1.37229	0.000147389	0.0300123	N_hyper	Intergenic	Intergenic	L2c|LINE|L2	lncRNA	42445		NA	NA	0.01004	0.529058	Shore	Repeat
chr4_22024001	chr4	22024001	22024500	11	37.6667	24.1475	0.636583	-1.21219	4.98166e-05	0.0185885	N_hyper	intron	protein_coding-intron (ENSCAFG00000014319, intron 1 of 15)	Intergenic	protein_coding	21120	ENSCAFG00000014319	UNC5B	unc-5 netrin receptor B [Source:VGNC Symbol;Acc:VGNC:48140]	0.022088	0.641283	-	Non-repeat
chr4_28628001	chr4	28628001	28628500	17	43.9333	27.7049	0.660967	-1.0206	9.54219e-05	0.0249616	N_hyper	Intergenic	Intergenic	Intergenic	lncRNA	19898		NA	NA	0.034137	0.56513	-	Non-repeat
chr4_28883001	chr4	28883001	28883500	10	36.3333	24.0984	0.587631	-1.22745	0.000349921	0.042918	N_hyper	intron	protein_coding-intron (ENSCAFG00000015669, intron 2 of 21)	Intergenic	protein_coding	-86704	ENSCAFG00000015669	ZMIZ1	zinc finger MIZ-type containing 1 [Source:VGNC Symbol;Acc:VGNC:48643]	0.02008	0.567134	-	Non-repeat
chr4_28977501	chr4	28977501	28978000	9	25.7333	16.1803	0.663322	-1.73436	0.00249882	0.0977587	N_hyper	intron	protein_coding-intron (ENSCAFG00000015669, intron 2 of 19)	Intergenic	protein_coding	7796	ENSCAFG00000015669	ZMIZ1	zinc finger MIZ-type containing 1 [Source:VGNC Symbol;Acc:VGNC:48643]	0.018072	0.549098	-	Non-repeat
chr4_29040001	chr4	29040001	29040500	22	32.5333	21.2459	0.609928	-1.39007	0.0013122	0.0751854	N_hyper	intron	protein_coding-intron (ENSCAFG00000015669, intron 22 of 22)	Intergenic	protein_coding	-37204	ENSCAFG00000015669	ZMIZ1	zinc finger MIZ-type containing 1 [Source:VGNC Symbol;Acc:VGNC:48643]	0.044177	0.587174	Shelf	Non-repeat
chr4_29634501	chr4	29634501	29635000	18	102.867	68.3934	0.585739	0.209479	7.90876e-08	0.000821648	N_hyper	TTS	protein_coding-TTS (ENSCAFG00000015872)	Intergenic	protein_coding	-17070	ENSCAFG00000015872	TSPAN14	tetraspanin 14 [Source:VGNC Symbol;Acc:VGNC:47914]	0.036145	0.603206	-	Non-repeat
chr4_34611501	chr4	34611501	34612000	48	79.6	51.7049	0.618887	-0.173081	0.00234675	0.0951366	N_hyper	promoter-TSS	protein_coding-promoter-TSS (ENSCAFG00000047610)	CpG	protein_coding	71	ENSCAFG00000047610	ADIRF	adipogenesis regulatory factor [Source:HGNC Symbol;Acc:HGNC:24043]	0.096386	0.783567	CpG Island	Non-repeat
chr4_36523001	chr4	36523001	36523500	6	23.2667	14.9344	0.632983	-1.84543	0.000217923	0.0352601	N_hyper	intron	protein_coding-intron (ENSCAFG00000016621, intron 1 of 14)	SINEC_c2|SINE|tRNA-Lys	protein_coding	28684	ENSCAFG00000016621	UNC5A	unc-5 netrin receptor A [Source:VGNC Symbol;Acc:VGNC:48139]	0.012048	0.46493	-	Repeat
chr4_36550501	chr4	36550501	36551000	17	31.4	17.3934	0.845636	-1.59117	0.000126734	0.0282818	N_hyper	intron	protein_coding-intron (ENSCAFG00000016621, intron 1 of 14)	Intergenic	protein_coding	1184	ENSCAFG00000016621	UNC5A	unc-5 netrin receptor A [Source:VGNC Symbol;Acc:VGNC:48139]	0.034137	0.611222	CpG Island	Non-repeat
chr4_41391001	chr4	41391001	41391500	3	21.8667	14.5082	0.585669	-1.89429	0.00227598	0.0938277	N_hyper	intron	protein_coding-intron (ENSCAFG00000016951, intron 1 of 7)	L1MEg|LINE|L1	protein_coding	40259	ENSCAFG00000016951	KCNIP1	potassium voltage-gated channel interacting protein 1 [Source:VGNC Symbol;Acc:VGNC:42254]	0.006024	0.430862	-	Repeat
chr4_42242001	chr4	42242001	42242500	10	33.1333	18.5902	0.827406	-1.50892	0.000802625	0.0612729	N_hyper	Intergenic	Intergenic	SINEC_Cf|SINE|tRNA-Lys	protein_coding	-7074		NA	NA	0.02008	0.396794	-	Repeat
chr4_44787501	chr4	44787501	44788000	10	43.2667	26.4918	0.702967	-1.07004	5.98509e-06	0.00742681	N_hyper	Intergenic	Intergenic	Intergenic	lncRNA	-60909		NA	NA	0.02008	0.422846	-	Non-repeat
chr4_44788001	chr4	44788001	44788500	3	24	13.6721	0.804225	-1.9146	0.000105157	0.0263005	N_hyper	Intergenic	Intergenic	Intergenic	lncRNA	-61409		NA	NA	0.006024	0.374749	-	Non-repeat
chr4_50611001	chr4	50611001	50611500	11	43.6	28.4754	0.610419	-0.996739	7.72445e-06	0.00828581	N_hyper	intron	protein_coding-intron (ENSCAFG00000028995, intron 7 of 7)	SINEC_Cf|SINE|tRNA-Lys	protein_coding	30931	ENSCAFG00000028995	TTC1	tetratricopeptide repeat domain 1 [Source:VGNC Symbol;Acc:VGNC:47936]	0.022088	0.462926	-	Repeat
chr4_57711001	chr4	57711001	57711500	7	21.2	13.4754	0.646675	-1.97357	4.91128e-06	0.006909	N_hyper	Intergenic	Intergenic	L2a|LINE|L2	protein_coding	-31400		NA	NA	0.014056	0.478958	-	Repeat
chr4_58511001	chr4	58511001	58511500	10	47.0667	29.2787	0.680448	-0.940554	0.00025457	0.037594	N_hyper	intron	protein_coding-intron (ENSCAFG00000018091, intron 2 of 3)	Intergenic	protein_coding	-17676	ENSCAFG00000018091	SYNPO	synaptopodin [Source:VGNC Symbol;Acc:VGNC:47034]	0.02008	0.563126	Shelf	Non-repeat
chr4_58980501	chr4	58980501	58981000	5	22.5333	14.5082	0.628571	-1.88374	0.00203008	0.0896387	N_hyper	promoter-TSS	protein_coding-promoter-TSS (ENSCAFG00000018219)	Intergenic	protein_coding	-37	ENSCAFG00000018219	CSF1R	colony stimulating factor 1 receptor [Source:VGNC Symbol;Acc:VGNC:39653]	0.01004	0.559118	-	Non-repeat
chr4_59798501	chr4	59798501	59799000	52	21.3333	13.918	0.609685	-1.94153	0.000335334	0.0421887	N_hyper	promoter-TSS	protein_coding-promoter-TSS (ENSCAFG00000018323)	CpG	protein_coding	-368	ENSCAFG00000018323	ABLIM3	actin binding LIM protein family member 3 [Source:VGNC Symbol;Acc:VGNC:37480]	0.106776	0.713701	CpG Island	Non-repeat
chr4_66888501	chr4	66888501	66889000	61	38.9333	23.9016	0.698691	-1.2096	0.00200654	0.0891665	N_hyper	Intergenic	Intergenic	CpG	lncRNA	15555		NA	NA	0.120482	0.745491	CpG Island	Non-repeat
chr4_71219501	chr4	71219501	71220000	3	30.8	20.1639	0.605919	-1.46043	1.74612e-06	0.00413877	N_hyper	intron	protein_coding-intron (ENSCAFG00000018675, intron 8 of 17)	Intergenic	protein_coding	8350	ENSCAFG00000018675	WDR70	WD repeat domain 70 [Source:VGNC Symbol;Acc:VGNC:49818]	0.006024	0.338677	-	Non-repeat
chr4_73249501	chr4	73249501	73250000	11	34	21.6721	0.645012	-1.35491	0.000215941	0.0351179	N_hyper	intron	protein_coding-intron (ENSCAFG00000018782, intron 2 of 10)	SINEC_Cf|SINE|tRNA-Lys	protein_coding	-42448	ENSCAFG00000018782	PRLR	prolactin receptor [Source:VGNC Symbol;Acc:VGNC:44994]	0.022088	0.45491	-	Repeat
chr4_75168501	chr4	75168501	75169000	8	23.4667	15.4918	0.593173	-1.80809	0.000870877	0.0634578	N_hyper	intron	protein_coding-intron (ENSCAFG00000018909, intron 1 of 15)	Intergenic	protein_coding	22372	ENSCAFG00000018909	MTMR12	myotubularin related protein 12 [Source:VGNC Symbol;Acc:VGNC:43481]	0.016064	0.426854	-	Non-repeat
chr4_80693501	chr4	80693501	80694000	3	23.8667	15.8361	0.585912	-1.78148	0.000344877	0.0426974	N_hyper	Intergenic	Intergenic	SINEC_b1|SINE|tRNA-Lys	protein_coding	-233383		NA	NA	0.006024	0.370741	-	Repeat
chr5_777501	chr5	777501	778000	23	63.6667	41.0328	0.630092	-0.491218	0.000173996	0.0321494	N_hyper	intron	protein_coding-intron (ENSCAFG00000009737, intron 4 of 18)	Intergenic	protein_coding	13519	ENSCAFG00000009737	GLB1L2	galactosidase beta 1 like 2 [Source:HGNC Symbol;Acc:HGNC:25129]	0.046185	0.637275	Shore	Non-repeat
chr5_778001	chr5	778001	778500	19	36.2	18.4098	0.968547	-1.48081	8.76969e-06	0.0087803	N_hyper	intron	protein_coding-intron (ENSCAFG00000009737, intron 4 of 18)	Intergenic	protein_coding	13019	ENSCAFG00000009737	GLB1L2	galactosidase beta 1 like 2 [Source:HGNC Symbol;Acc:HGNC:25129]	0.038153	0.633267	Shore	Non-repeat
chr5_7969501	chr5	7969501	7970000	12	21.9333	14	0.640868	-1.92633	0.00100656	0.0672192	N_hyper	intron	protein_coding-intron (ENSCAFG00000010343, intron 1 of 16)	Intergenic	protein_coding	171503	ENSCAFG00000010343	KIRREL3	kirre like nephrin family adhesion molecule 3 [Source:VGNC Symbol;Acc:VGNC:42420]	0.024096	0.571142	Shore	Non-repeat
chr5_7985001	chr5	7985001	7985500	15	33.2	20.2787	0.70538	-1.42704	3.98347e-05	0.0169469	N_hyper	intron	protein_coding-intron (ENSCAFG00000010343, intron 1 of 16)	Intergenic	protein_coding	156003	ENSCAFG00000010343	KIRREL3	kirre like nephrin family adhesion molecule 3 [Source:VGNC Symbol;Acc:VGNC:42420]	0.03012	0.559118	-	Non-repeat
chr5_8060501	chr5	8060501	8061000	18	49.5333	32.7705	0.591695	-0.810032	1.37457e-06	0.00372109	N_hyper	intron	protein_coding-intron (ENSCAFG00000010343, intron 4 of 16)	Intergenic	protein_coding	80503	ENSCAFG00000010343	KIRREL3	kirre like nephrin family adhesion molecule 3 [Source:VGNC Symbol;Acc:VGNC:42420]	0.036145	0.60521	-	Non-repeat
chr5_10028001	chr5	10028001	10028500	7	30.2667	17.2295	0.80641	-1.61476	0.000688823	0.0576744	N_hyper	Intergenic	Intergenic	SINEC_Cf|SINE|tRNA-Lys	protein_coding	-4654		NA	NA	0.014056	0.400802	-	Repeat
chr5_14688001	chr5	14688001	14688500	9	20.5333	13.2623	0.623438	-1.99935	0.000238492	0.0365899	N_hyper	intron	protein_coding-intron (ENSCAFG00000028507, intron 10 of 10)	Intergenic	protein_coding	3877	ENSCAFG00000028507	PDZD3	PDZ domain containing 3 [Source:VGNC Symbol;Acc:VGNC:44400]	0.018072	0.539078	-	Non-repeat
chr5_15787501	chr5	15787501	15788000	8	24.2	15.8033	0.608966	-1.77861	7.6509e-05	0.0224678	N_hyper	intron	protein_coding-intron (ENSCAFG00000032273, intron 1 of 7)	Intergenic	protein_coding	-4232	ENSCAFG00000032273	FXYD6	FXYD domain containing ion transport regulator 6 [Source:VGNC Symbol;Acc:VGNC:56011]	0.016064	0.573146	-	Non-repeat
chr5_15844501	chr5	15844501	15845000	13	21.8	13.3934	0.695838	-1.96916	0.00227218	0.0937729	N_hyper	intron	protein_coding-intron (ENSCAFG00000012923, intron 1 of 32)	Intergenic	protein_coding	18025	ENSCAFG00000012923	DSCAML1	DS cell adhesion molecule like 1 [Source:VGNC Symbol;Acc:VGNC:97189]	0.026104	0.599198	Shore	Non-repeat
chr5_19792501	chr5	19792501	19793000	14	52.8667	31.9344	0.722578	-0.810472	0.000690898	0.0577416	N_hyper	intron	protein_coding-intron (ENSCAFG00000013890, intron 7 of 7)	SINEC_Cf|SINE|tRNA-Lys	protein_coding	21730	ENSCAFG00000013890	DRD2	dopamine receptor D2 [Source:VGNC Symbol;Acc:VGNC:40094]	0.028112	0.56513	-	Repeat
chr5_20959001	chr5	20959001	20959500	10	36.2667	22.5574	0.679904	-1.29219	5.05057e-06	0.00696446	N_hyper	intron	protein_coding-intron (ENSCAFG00000013963, intron 2 of 11)	(T)n|Simple_repeat|Simple_repeat	protein_coding	4082	ENSCAFG00000013963	BCO2	beta-carotene oxygenase 2 [Source:VGNC Symbol;Acc:VGNC:38418]	0.02008	0.426854	-	Repeat
chr5_22411001	chr5	22411001	22411500	5	29.6	18.7869	0.650419	-1.54248	6.48369e-05	0.0210203	N_hyper	Intergenic	Intergenic	Intergenic	protein_coding	-4984		NA	NA	0.01004	0.529058	-	Non-repeat
chr5_23248001	chr5	23248001	23248500	8	26	15.0328	0.783507	-1.79831	0.00185691	0.0865229	N_hyper	Intergenic	Intergenic	SINEC_Cf|SINE|tRNA-Lys	protein_coding	41517		NA	NA	0.016064	0.380762	-	Repeat
chr5_28978001	chr5	28978001	28978500	10	28.8667	18.541	0.632987	-1.56411	0.00137442	0.0766295	N_hyper	promoter-TSS	protein_coding-promoter-TSS (ENSCAFG00000015054)	Intergenic	protein_coding	-222	ENSCAFG00000015054	MMP1	matrix metallopeptidase 1 [Source:VGNC Symbol;Acc:VGNC:43273]	0.02008	0.49499	-	Non-repeat
chr5_30178001	chr5	30178001	30178500	2	35.8	23.2623	0.617166	-1.26741	0.000108555	0.0266324	N_hyper	intron	protein_coding-intron (ENSCAFG00000015219, intron 26 of 54)	Intergenic	protein_coding	57614	ENSCAFG00000015219	ZZEF1	zinc finger ZZ-type and EF-hand domain containing 1 [Source:VGNC Symbol;Acc:VGNC:48870]	0.004016	0.426854	-	Non-repeat
chr5_30593501	chr5	30593501	30594000	14	31.4	19.8689	0.654706	-1.46738	1.82951e-05	0.0121107	N_hyper	intron	protein_coding-intron (ENSCAFG00000015292, intron 7 of 7)	Intergenic	protein_coding	28112	ENSCAFG00000015292	SMTNL2	smoothelin like 2 [Source:VGNC Symbol;Acc:VGNC:46577]	0.028112	0.46493	Shore	Non-repeat
chr5_31065001	chr5	31065001	31065500	20	33.8	18.7049	0.847001	-1.49515	0.000245735	0.0371036	N_hyper	Intergenic	Intergenic	Intergenic	lncRNA	-16471		NA	NA	0.040161	0.533066	CpG Island	Non-repeat
chr5_31268001	chr5	31268001	31268500	11	21.8667	14.2131	0.615028	-1.91348	0.000506131	0.0504998	N_hyper	intron	protein_coding-intron (ENSCAFG00000015493, intron 2 of 15)	SINEC_c2|SINE|tRNA-Lys	protein_coding	1630	ENSCAFG00000015493	NLRP1	NLR family pyrin domain containing 1 [Source:VGNC Symbol;Acc:VGNC:43845]	0.022088	0.573146	-	Repeat
chr5_31817001	chr5	31817001	31817500	75	22.8667	15.0164	0.600363	-1.84634	0.000874479	0.06354	N_hyper	promoter-TSS	protein_coding-promoter-TSS (ENSCAFG00000015881)	CpG	protein_coding	584	ENSCAFG00000015881	ZMYND15	zinc finger MYND-type containing 15 [Source:VGNC Symbol;Acc:VGNC:48653]	0.150602	0.809619	CpG Island	Non-repeat
chr5_31833501	chr5	31833501	31834000	15	47.2	28.2951	0.73368	-0.972402	1.40003e-05	0.010867	N_hyper	intron	protein_coding-intron (ENSCAFG00000015905, intron 7 of 15)	Intergenic	protein_coding	5629	ENSCAFG00000015905	ARRB2	arrestin beta 2 [Source:VGNC Symbol;Acc:VGNC:38137]	0.03012	0.627255	Shelf	Non-repeat
chr5_31834001	chr5	31834001	31834500	7	26.6	14.918	0.827033	-1.79617	3.4893e-07	0.00183531	N_hyper	intron	protein_coding-intron (ENSCAFG00000015905, intron 5 of 15)	Intergenic	protein_coding	5129	ENSCAFG00000015905	ARRB2	arrestin beta 2 [Source:VGNC Symbol;Acc:VGNC:38137]	0.014056	0.635271	Shelf	Non-repeat
chr5_32111001	chr5	32111001	32111500	10	29.8	18.4262	0.687777	-1.55844	1.15593e-05	0.00995671	N_hyper	TTS	protein_coding-TTS (ENSCAFG00000023018)	SINEC_c2|SINE|tRNA-Lys	protein_coding	7677	ENSCAFG00000023018	ASGR2	asialoglycoprotein receptor 2 [Source:VGNC Symbol;Acc:VGNC:53264]	0.02008	0.486974	-	Repeat
chr5_32250001	chr5	32250001	32250500	79	64.6	33.5082	0.942169	-0.681025	0.000900308	0.0641597	N_hyper	exon	protein_coding-exon (ENSCAFG00000016128, exon 1 of 8)	CpG	protein_coding	1734	ENSCAFG00000016128	YBX2	Y-box binding protein 2 [Source:HGNC Symbol;Acc:HGNC:17948]	0.158635	0.805611	CpG Island	Non-repeat
chr5_32482001	chr5	32482001	32482500	13	55.4667	34.4426	0.683272	-0.717867	2.42673e-05	0.0137921	N_hyper	promoter-TSS	protein_coding-promoter-TSS (ENSCAFG00000016618)	promoter-TSS (NM_001205169)	protein_coding	-472	ENSCAFG00000016618	TNFSF13	TNF superfamily member 13 [Source:VGNC Symbol;Acc:VGNC:97225]	0.026104	0.599198	Shore	Non-repeat
chr5_32482501	chr5	32482501	32483000	14	50.2667	30.8525	0.699752	-0.863901	5.34703e-06	0.00712429	N_hyper	promoter-TSS	protein_coding-promoter-TSS (ENSCAFG00000016618)	promoter-TSS (NM_001205169)	protein_coding	28	ENSCAFG00000016618	TNFSF13	TNF superfamily member 13 [Source:VGNC Symbol;Acc:VGNC:97225]	0.028112	0.623246	Shore	Non-repeat
chr5_32680501	chr5	32680501	32681000	8	28	18.1311	0.621327	-1.59645	1.06988e-05	0.00959178	N_hyper	intron	protein_coding-intron (ENSCAFG00000016786, intron 77 of 85)	SINEC_a1|SINE|tRNA-Lys	protein_coding	-15460	ENSCAFG00000016786	DNAH2	dynein axonemal heavy chain 2 [Source:VGNC Symbol;Acc:VGNC:57368]	0.016064	0.47495	-	Repeat
chr5_34393001	chr5	34393001	34393500	11	23.2667	15.0492	0.622401	-1.83825	0.000500701	0.0502333	N_hyper	intron	protein_coding-intron (ENSCAFG00000017455, intron 3 of 13)	Intergenic	protein_coding	29939	ENSCAFG00000017455	GAS7	growth arrest specific 7 [Source:VGNC Symbol;Acc:VGNC:41119]	0.022088	0.533066	-	Non-repeat
chr5_34434001	chr5	34434001	34434500	5	41.9333	26.2951	0.668366	-1.08914	5.5339e-05	0.0194689	N_hyper	intron	protein_coding-intron (ENSCAFG00000017455, intron 1 of 13)	Intergenic	protein_coding	-11061	ENSCAFG00000017455	GAS7	growth arrest specific 7 [Source:VGNC Symbol;Acc:VGNC:41119]	0.01004	0.498998	Shore	Non-repeat
chr5_34438501	chr5	34438501	34439000	12	50.3333	33.4098	0.587188	-0.784861	0.000396799	0.0456429	N_hyper	promoter-TSS	protein_coding-promoter-TSS (ENSCAFG00000017455)	Intergenic	protein_coding	-15561	ENSCAFG00000017455	GAS7	growth arrest specific 7 [Source:VGNC Symbol;Acc:VGNC:41119]	0.024096	0.531062	Shelf	Non-repeat
chr5_39777001	chr5	39777001	39777500	2	28	17.8197	0.646328	-1.61301	5.23725e-06	0.00710879	N_hyper	intron	protein_coding-intron (ENSCAFG00000018040, intron 18 of 47)	Intergenic	snRNA	13226	ENSCAFG00000018040	NCOR1	nuclear receptor corepressor 1 [Source:VGNC Symbol;Acc:VGNC:43665]	0.004016	0.306613	-	Non-repeat
chr5_41680501	chr5	41680501	41681000	8	25.8667	16.7377	0.62202	-1.70059	4.96388e-05	0.0185819	N_hyper	intron	protein_coding-intron (ENSCAFG00000018436, intron 5 of 18)	L2a|LINE|L2	miRNA	-4414	ENSCAFG00000018436	SREBF1	sterol regulatory element binding transcription factor 1 [Source:VGNC Symbol;Acc:VGNC:46795]	0.016064	0.52505	Shelf	Repeat
chr5_41790501	chr5	41790501	41791000	63	102.667	66.8525	0.615692	0.185459	0.000462188	0.0486824	N_hyper	intron	protein_coding-intron (ENSCAFG00000018437, intron 1 of 5)	GC_rich|Low_complexity|Low_complexity	protein_coding	18167	ENSCAFG00000018437	RAI1	retinoic acid induced 1 [Source:VGNC Symbol;Acc:VGNC:45328]	0.126506	0.739479	-	Repeat
chr5_50995501	chr5	50995501	50996000	15	41	25.1639	0.699311	-1.14026	0.000181949	0.0326991	N_hyper	intron	lncRNA-intron (ENSCAFG00000018897, intron 1 of 3)	Intergenic	lncRNA	16926	ENSCAFG00000018897	JUN	Jun proto-onco, AP-1 transcription factor subunit [Source:VGNC Symbol;Acc:VGNC:42197]	0.03012	0.51503	CpG Island	Non-repeat
chr5_54803001	chr5	54803001	54803500	7	27.6	17.4754	0.653368	-1.63648	5.84621e-06	0.0073359	N_hyper	intron	protein_coding-intron (ENSCAFG00000019045, intron 5 of 15)	Intergenic	protein_coding	40237	ENSCAFG00000019045	SSBP3	single stranded DNA binding protein 3 [Source:VGNC Symbol;Acc:VGNC:53451]	0.014056	0.543086	-	Non-repeat
chr5_54822501	chr5	54822501	54823000	18	36.2667	22.8197	0.663175	-1.28101	0.000615669	0.0548824	N_hyper	intron	protein_coding-intron (ENSCAFG00000019045, intron 12 of 15)	Intergenic	protein_coding	20737	ENSCAFG00000019045	SSBP3	single stranded DNA binding protein 3 [Source:VGNC Symbol;Acc:VGNC:53451]	0.036145	0.651303	Shelf	Non-repeat
chr5_56194501	chr5	56194501	56195000	22	60.9333	30.6393	0.986256	-0.789909	9.82516e-07	0.00318836	N_hyper	intron	protein_coding-intron (ENSCAFG00000019355, intron 1 of 15)	Intergenic	protein_coding	168	ENSCAFG00000019355	PLEKHN1	pleckstrin homology domain containing N1 [Source:VGNC Symbol;Acc:VGNC:44686]	0.044177	0.643287	Shore	Non-repeat
chr5_56351001	chr5	56351001	56351500	12	65.8667	42.3934	0.632238	-0.445536	1.05603e-05	0.0095544	N_hyper	intron	protein_coding-intron (ENSCAFG00000019331, intron 1 of 12)	Intergenic	protein_coding	14367	ENSCAFG00000019331	TTLL10	tubulin tyrosine ligase like 10 [Source:VGNC Symbol;Acc:VGNC:49836]	0.024096	0.639279	-	Non-repeat
chr5_57219001	chr5	57219001	57219500	12	33.8667	21.377	0.658471	-1.36925	2.08051e-05	0.0127513	N_hyper	Intergenic	Intergenic	Intergenic	lncRNA	2391		NA	NA	0.024096	0.687375	-	Non-repeat
chr5_59718501	chr5	59718501	59719000	15	29.3333	18.2131	0.681437	-1.57505	0.000300672	0.040389	N_hyper	Intergenic	Intergenic	MIRb|SINE|MIR	protein_coding	209908		NA	NA	0.03012	0.631263	-	Repeat
chr5_62619001	chr5	62619001	62619500	7	40.1333	24	0.736549	-1.19397	4.94819e-06	0.00691173	N_hyper	Intergenic	Intergenic	Intergenic	protein_coding	-32645		NA	NA	0.014056	0.527054	-	Non-repeat
chr5_62619501	chr5	62619501	62620000	9	42.6	27.4918	0.62731	-1.03982	5.59488e-06	0.0072456	N_hyper	Intergenic	Intergenic	Intergenic	protein_coding	-32145		NA	NA	0.018072	0.57515	-	Non-repeat
chr5_63520501	chr5	63520501	63521000	8	26	16.8361	0.621155	-1.69338	0.000122703	0.0279804	N_hyper	Intergenic	Intergenic	Intergenic	protein_coding	-51347		NA	NA	0.016064	0.492986	CpG Island	Non-repeat
chr5_64440001	chr5	64440001	64440500	11	48.4	31.2623	0.626357	-0.865469	1.34879e-05	0.0107278	N_hyper	intron	protein_coding-intron (ENSCAFG00000019852, intron 1 of 11)	Intergenic	protein_coding	-22689	ENSCAFG00000019852	CBFA2T3	CBFA2/RUNX1 partner transcriptional co-repressor 3 [Source:VGNC Symbol;Acc:VGNC:56007]	0.022088	0.627255	-	Non-repeat
chr5_64816001	chr5	64816001	64816500	6	23.6667	13.3115	0.822094	-1.94379	0.000133191	0.0288448	N_hyper	Intergenic	Intergenic	Intergenic	lncRNA	-45072		NA	NA	0.012048	0.543086	Shore	Non-repeat
chr5_67138501	chr5	67138501	67139000	12	42.8667	26.3115	0.698993	-1.07997	6.66133e-06	0.00785388	N_hyper	intron	protein_coding-intron (ENSCAFG00000019928, intron 1 of 14)	Intergenic	protein_coding	-86066	ENSCAFG00000019928	GSE1	Gse1 coiled-coil protein [Source:VGNC Symbol;Acc:VGNC:41527]	0.022088	0.647295	Shore	Non-repeat
chr5_67241501	chr5	67241501	67242000	14	37.2667	23.0984	0.684955	-1.2591	0.000212716	0.0348832	N_hyper	Intergenic	Intergenic	Intergenic	lncRNA	8885		NA	NA	0.028112	0.629259	Shore	Non-repeat
chr5_67430001	chr5	67430001	67430500	10	23.6667	15.2131	0.630819	-1.82205	0.00137129	0.0765482	N_hyper	Intergenic	Intergenic	Intergenic	protein_coding	-36515		NA	NA	0.018072	0.529058	-	Non-repeat
chr5_67716501	chr5	67716501	67717000	8	30.2	19.6885	0.611698	-1.49031	0.000125176	0.0281933	N_hyper	Intergenic	Intergenic	Intergenic	protein_coding	-24629		NA	NA	0.014056	0.533066	-	Non-repeat
chr5_75715501	chr5	75715501	75716000	4	36.6667	23.0656	0.663746	-1.26676	0.00193104	0.0878795	N_hyper	intron	protein_coding-intron (ENSCAFG00000020099, intron 1 of 25)	L1ME3D|LINE|L1	protein_coding	8960	ENSCAFG00000020099	WDR59	WD repeat domain 59 [Source:VGNC Symbol;Acc:VGNC:48376]	0.008032	0.338677	-	Repeat
chr5_80221001	chr5	80221001	80221500	20	23.4667	13.7705	0.761526	-1.91665	3.2451e-05	0.015527	N_hyper	intron	protein_coding-intron (ENSCAFG00000046560, intron 2 of 3)	Intergenic	protein_coding	3091	ENSCAFG00000046560			0.041068	0.546012	-	Non-repeat
chr5_81774001	chr5	81774001	81774500	4	22.2667	14	0.662555	-1.92099	0.000553871	0.0524935	N_hyper	intron	protein_coding-intron (ENSCAFG00000020348, intron 1 of 1)	SINEC_a1|SINE|tRNA-Lys	protein_coding	7387	ENSCAFG00000020348	GFOD2	glucose-fructose oxidoreductase domain containing 2 [Source:VGNC Symbol;Acc:VGNC:41186]	0.008032	0.462926	Shore	Repeat
chr5_82018501	chr5	82018501	82019000	1	23.2	15.2623	0.598013	-1.82614	6.72374e-06	0.00785388	N_hyper	intron	protein_coding-intron (ENSCAFG00000020365, intron 12 of 13)	Intergenic	protein_coding	11021	ENSCAFG00000020365	LRRC36	leucine rich repeat containing 36 [Source:VGNC Symbol;Acc:VGNC:42796]	0.002008	0.294589	-	Non-repeat
chr6_322001	chr6	322001	322500	9	48.2	31.1148	0.627424	-0.871895	6.95067e-05	0.0216081	N_hyper	exon	lncRNA-exon (ENSCAFG00000037899, exon 3 of 3)	Intergenic	lncRNA	4232	ENSCAFG00000037899			0.018072	0.460922	-	Non-repeat
chr6_6646501	chr6	6646501	6647000	4	22.6	13.459	0.74039	-1.95145	3.27512e-06	0.00574593	N_hyper	intron	protein_coding-intron (ENSCAFG00000012970, intron 7 of 16)	Intergenic	protein_coding	-9284	ENSCAFG00000012970	MLXIPL	MLX interacting protein like [Source:VGNC Symbol;Acc:VGNC:43269]	0.008032	0.613226	Shelf	Non-repeat
chr6_6647001	chr6	6647001	6647500	9	30.3333	19.8197	0.60877	-1.48243	7.44721e-05	0.0222377	N_hyper	intron	protein_coding-intron (ENSCAFG00000012970, intron 8 of 16)	Intergenic	protein_coding	-8784	ENSCAFG00000012970	MLXIPL	MLX interacting protein like [Source:VGNC Symbol;Acc:VGNC:43269]	0.018072	0.589178	Shelf	Non-repeat
chr6_6810001	chr6	6810001	6810500	9	48.8667	29.9508	0.701948	-0.903954	2.73655e-08	0.000454044	N_hyper	Intergenic	Intergenic	SINEC_Cf|SINE|tRNA-Lys	protein_coding	-25693		NA	NA	0.018072	0.418838	-	Repeat
chr6_8026001	chr6	8026001	8026500	9	36.3333	23.3279	0.634078	-1.25907	0.00207132	0.0903344	N_hyper	intron	protein_coding-intron (ENSCAFG00000013749, intron 2 of 23)	SINEC_Cf|SINE|tRNA-Lys	snRNA	49692	ENSCAFG00000013749	CUX1	cut like homeobox 1 [Source:VGNC Symbol;Acc:VGNC:39738]	0.018072	0.416834	-	Repeat
chr6_8197001	chr6	8197001	8197500	8	23.2667	15.3934	0.589929	-1.81713	0.000127321	0.0283183	N_hyper	Intergenic	Intergenic	Intergenic	protein_coding	-1620		NA	NA	0.016064	0.472946	-	Non-repeat
chr6_11189001	chr6	11189001	11189500	9	23.7333	14.3934	0.71415	-1.87218	0.00255991	0.0986285	N_hyper	intron	protein_coding-intron (ENSCAFG00000015432, intron 1 of 13)	Intergenic	protein_coding	-3493	ENSCAFG00000015432	LMTK2	lemur tyrosine kinase 2 [Source:VGNC Symbol;Acc:VGNC:42727]	0.018072	0.426854	-	Non-repeat
chr6_11780001	chr6	11780001	11780500	8	43.4667	28.4754	0.605831	-0.99776	2.24721e-05	0.0132936	N_hyper	exon	protein_coding-exon (ENSCAFG00000015734, exon 5 of 15)	Intergenic	protein_coding	11587	ENSCAFG00000015734	DAGLB	diacylglycerol lipase beta [Source:VGNC Symbol;Acc:VGNC:39765]	0.016064	0.488978	-	Non-repeat
chr6_12130001	chr6	12130001	12130500	10	45.8	29.5246	0.629291	-0.942747	3.05386e-06	0.00560243	N_hyper	intron	lncRNA-intron (ENSCAFG00000050079, intron 4 of 7)	SINEC_Cf2|SINE|tRNA-Lys	lncRNA	16467	ENSCAFG00000050079			0.02008	0.507014	-	Repeat
chr6_12727001	chr6	12727001	12727500	7	22.4	14.5082	0.620016	-1.8858	7.0255e-06	0.00795737	N_hyper	intron	protein_coding-intron (ENSCAFG00000016092, intron 1 of 17)	L1MB2|LINE|L1	protein_coding	9558	ENSCAFG00000016092	RADIL	Rap associating with DIL domain [Source:HGNC Symbol;Acc:HGNC:22226]	0.014056	0.48497	-	Repeat
chr6_15279501	chr6	15279501	15280000	16	36.6667	21.8525	0.741175	-1.31812	2.47397e-05	0.0139042	N_hyper	Intergenic	Intergenic	Intergenic	lncRNA	-23666		NA	NA	0.032129	0.683367	Shore	Non-repeat
chr6_15660001	chr6	15660001	15660500	53	27.2	16.5902	0.707151	-1.69057	0.00156318	0.0805099	N_hyper	Intergenic	Intergenic	GC_rich|Low_complexity|Low_complexity	protein_coding	-2324		NA	NA	0.106426	0.713427	Shore	Repeat
chr6_15944501	chr6	15944501	15945000	4	35.2667	22.7377	0.628287	-1.29506	2.62513e-05	0.0142655	N_hyper	intron	protein_coding-intron (ENSCAFG00000011344, intron 1 of 8)	Intergenic	protein_coding	46425	ENSCAFG00000011344	ADAP1	ArfGAP with dual PH domains 1 [Source:VGNC Symbol;Acc:VGNC:37610]	0.008032	0.501002	-	Non-repeat
chr6_16375501	chr6	16375501	16376000	15	36.6667	22.9836	0.668755	-1.27007	5.80469e-05	0.019871	N_hyper	Intergenic	Intergenic	Intergenic	lncRNA	5211		NA	NA	0.03012	0.633267	-	Non-repeat
chr6_16580001	chr6	16580001	16580500	15	21.8	13.7377	0.659164	-1.94584	0.0019382	0.0880026	N_hyper	Intergenic	Intergenic	Intergenic	protein_coding	-82499		NA	NA	0.03012	0.519038	-	Non-repeat
chr6_17303501	chr6	17303501	17304000	10	27.4667	17.6393	0.63278	-1.62937	0.000170226	0.0319661	N_hyper	promoter-TSS	protein_coding-promoter-TSS (ENSCAFG00000016723)	promoter-TSS (NM_001287141)	protein_coding	-656	ENSCAFG00000016723	CTF1	cardiotrophin 1 [Source:VGNC Symbol;Acc:VGNC:54015]	0.02008	0.523046	Shore	Non-repeat
chr6_17396501	chr6	17396501	17397000	12	41.4	27.4918	0.585951	-1.05028	2.51054e-05	0.0140129	N_hyper	Intergenic	Intergenic	Plat_L3|LINE|CR1	protein_coding	-2044		NA	NA	0.024096	0.571142	Shelf	Repeat
chr6_18054001	chr6	18054001	18054500	4	21.0667	13.7377	0.610087	-1.95797	0.000360731	0.0434879	N_hyper	TTS	protein_coding-TTS (ENSCAFG00000017083)	Intergenic	protein_coding	1630	ENSCAFG00000017083	C6H16orf92	chromosome 6 C16orf92 homolog [Source:VGNC Symbol;Acc:VGNC:52576]	0.008032	0.617234	-	Non-repeat
chr6_18222001	chr6	18222001	18222500	10	40.3333	20.459	0.97255	-1.33954	2.07815e-07	0.00142172	N_hyper	promoter-TSS	protein_coding-promoter-TSS (ENSCAFG00000017130)	Intergenic	protein_coding	-264	ENSCAFG00000017130	NUPR1	nuclear protein 1, transcriptional regulator [Source:VGNC Symbol;Acc:VGNC:54052]	0.02008	0.573146	-	Non-repeat
chr6_18222501	chr6	18222501	18223000	9	58.2	31.6721	0.872884	-0.779066	5.90711e-07	0.00247017	N_hyper	intron	protein_coding-intron (ENSCAFG00000017130, intron 1 of 2)	Intergenic	protein_coding	236	ENSCAFG00000017130	NUPR1	nuclear protein 1, transcriptional regulator [Source:VGNC Symbol;Acc:VGNC:54052]	0.018072	0.573146	-	Non-repeat
chr6_18223001	chr6	18223001	18223500	10	51.6667	28.8525	0.835516	-0.917263	5.25432e-06	0.00710879	N_hyper	intron	protein_coding-intron (ENSCAFG00000017130, intron 2 of 2)	Intergenic	protein_coding	736	ENSCAFG00000017130	NUPR1	nuclear protein 1, transcriptional regulator [Source:VGNC Symbol;Acc:VGNC:54052]	0.02008	0.547094	-	Non-repeat
chr6_22285501	chr6	22285501	22286000	9	22.9333	14.0656	0.698326	-1.90596	0.000641376	0.0558473	N_hyper	intron	protein_coding-intron (ENSCAFG00000017673, intron 3 of 8)	SINEC_old|SINE|tRNA-Lys	protein_coding	9521	ENSCAFG00000017673	EARS2	glutamyl-tRNA synthetase 2, mitochondrial [Source:VGNC Symbol;Acc:VGNC:40173]	0.019027	0.466245	-	Repeat
chr6_22399501	chr6	22399501	22400000	13	43.4	28.4098	0.606827	-1.00058	0.00240696	0.0962011	N_hyper	intron	protein_coding-intron (ENSCAFG00000017682, intron 9 of 15)	SINEC_Cf|SINE|tRNA-Lys	pseudogene	-22433	ENSCAFG00000017682	COG7	component of oligomeric golgi complex 7 [Source:VGNC Symbol;Acc:VGNC:39453]	0.026104	0.486974	-	Repeat
chr6_22874501	chr6	22874501	22875000	12	24.1333	13.4918	0.830763	-1.92419	3.53065e-07	0.00183531	N_hyper	intron	protein_coding-intron (ENSCAFG00000030242, intron 1 of 1)	Intergenic	protein_coding	31786	ENSCAFG00000030242	HS3ST2	heparan sulfate-glucosamine 3-sulfotransferase 2 [Source:VGNC Symbol;Acc:VGNC:41792]	0.024096	0.56513	Shore	Non-repeat
chr6_33165001	chr6	33165001	33165500	9	22.4	14.623	0.608756	-1.87851	0.00141601	0.0774851	N_hyper	Intergenic	Intergenic	SINEC_b2|SINE|tRNA-Lys	protein_coding	-13785		NA	NA	0.018072	0.458918	-	Repeat
chr6_33344001	chr6	33344001	33344500	12	44.4667	29.3443	0.595207	-0.959597	0.000338583	0.0423629	N_hyper	TTS	protein_coding-TTS (ENSCAFG00000019003)	Intergenic	protein_coding	5680	ENSCAFG00000019003	CARHSP1	calcium regulated heat stable protein 1 [Source:VGNC Symbol;Acc:VGNC:38720]	0.024096	0.539078	Shore	Non-repeat
chr6_38917501	chr6	38917501	38918000	28	36.6	23.4098	0.63957	-1.25299	0.00141586	0.0774812	N_hyper	intron	protein_coding-intron (ENSCAFG00000019418, intron 6 of 19)	CpG	protein_coding	-11088	ENSCAFG00000019449	SLC9A3R2	SLC9A3 regulator 2 [Source:VGNC Symbol;Acc:VGNC:46486]	0.056225	0.691383	CpG Island	Non-repeat
chr6_39494001	chr6	39494001	39494500	20	37.6667	20.377	0.880133	-1.37246	1.92723e-09	0.000104344	N_hyper	intron	protein_coding-intron (ENSCAFG00000031449, intron 2 of 6)	Intergenic	protein_coding	-11234	ENSCAFG00000031449	UBE2I	ubiquitin conjugating enzyme E2 I [Source:VGNC Symbol;Acc:VGNC:54084]	0.040161	0.641283	Shore	Non-repeat
chr6_39494501	chr6	39494501	39495000	22	96.1333	63.8197	0.587971	0.112868	5.06302e-11	1.29136e-05	N_hyper	intron	protein_coding-intron (ENSCAFG00000031449, intron 2 of 6)	Intergenic	protein_coding	-10734	ENSCAFG00000031449	UBE2I	ubiquitin conjugating enzyme E2 I [Source:VGNC Symbol;Acc:VGNC:54084]	0.044177	0.651303	CpG Island	Non-repeat
chr6_39500001	chr6	39500001	39500500	26	51	25	1.02253	-1.0551	8.24986e-07	0.00293653	N_hyper	intron	protein_coding-intron (ENSCAFG00000031449, intron 2 of 6)	Intergenic	protein_coding	-5234	ENSCAFG00000031449	UBE2I	ubiquitin conjugating enzyme E2 I [Source:VGNC Symbol;Acc:VGNC:54084]	0.052209	0.691383	Shelf	Non-repeat
chr6_39930501	chr6	39930501	39931000	31	28.0667	17.377	0.685212	-1.63567	0.000601429	0.0544139	N_hyper	Intergenic	Intergenic	CpG	protein_coding	-1296		NA	NA	0.062249	0.681363	CpG Island	Non-repeat
chr6_40428001	chr6	40428001	40428500	25	89.4667	55.1475	0.694514	-0.0626694	2.486e-05	0.0139516	N_hyper	promoter-TSS	protein_coding-promoter-TSS (ENSCAFG00000023298)	Intergenic	protein_coding	-532	ENSCAFG00000023298			0.050201	0.661323	-	Non-repeat
chr6_41405001	chr6	41405001	41405500	52	39.9333	26	0.614407	-1.1184	0.000346045	0.0427452	N_hyper	promoter-TSS	lncRNA-promoter-TSS (ENSCAFG00000048324)	CpG	protein_coding	-1819	ENSCAFG00000048324			0.149856	0.83046	CpG Island	Non-repeat
chr6_42138001	chr6	42138001	42138500	6	23.4667	15.5574	0.586781	-1.80396	0.00192	0.0877052	N_hyper	intron	lncRNA-intron (ENSCAFG00000044238, intron 1 of 1)	Intergenic	lncRNA	9016	ENSCAFG00000044238			0.012048	0.58517	-	Non-repeat
chr6_54580501	chr6	54580501	54581000	8	25.8667	16.5574	0.637677	-1.71093	0.000942729	0.0653924	N_hyper	Intergenic	Intergenic	Intergenic	protein_coding	-82321		NA	NA	0.016064	0.488978	-	Non-repeat
chr6_55726001	chr6	55726001	55726500	8	37	23.918	0.624578	-1.22817	4.66337e-07	0.00220054	N_hyper	Intergenic	Intergenic	SINEC_a1|SINE|tRNA-Lys	protein_coding	-9735		NA	NA	0.016064	0.432866	-	Repeat
chr6_57981501	chr6	57981501	57982000	76	31.9333	19.1639	0.73093	-1.49496	0.00261078	0.0994622	N_hyper	Intergenic	Intergenic	Intergenic	protein_coding	10733		NA	NA	0.150602	0.799599	Shelf	Non-repeat
chr6_59000501	chr6	59000501	59001000	9	37.9333	23.5574	0.682354	-1.23362	0.0022515	0.0933601	N_hyper	Intergenic	Intergenic	SINEC_Cf|SINE|tRNA-Lys	lncRNA	18220		NA	NA	0.018072	0.442886	Shore	Repeat
chr6_67635501	chr6	67635501	67636000	3	20.5333	13.4754	0.600799	-1.98484	0.000672966	0.0570083	N_hyper	Intergenic	Intergenic	CarLTR8b|LTR|ERV1	lncRNA	-19719		NA	NA	0.006024	0.348697	-	Repeat
chr6_71802501	chr6	71802501	71803000	52	37.4	17.5902	1.08092	-1.50641	5.43722e-05	0.0192937	N_hyper	Intergenic	Intergenic	CpG	protein_coding	56489		NA	NA	0.157576	0.848943	CpG Island	Non-repeat
chr7_1359501	chr7	1359501	1360000	29	40.4667	25.9836	0.634505	-1.11419	3.1021e-07	0.00174377	N_hyper	Intergenic	Intergenic	Intergenic	protein_coding	15874		NA	NA	0.058233	0.745491	Shore	Non-repeat
chr7_2277001	chr7	2277001	2277500	26	42.6	25.0984	0.758001	-1.1278	0.00190711	0.0874564	N_hyper	exon	protein_coding-exon (ENSCAFG00000029682, exon 1 of 8)	CT-rich|Low_complexity|Low_complexity	protein_coding	725	ENSCAFG00000029682			0.052209	0.721443	CpG Island	Repeat
chr7_6683001	chr7	6683001	6683500	14	56.8	34.9508	0.696328	-0.694199	1.4976e-05	0.0110277	N_hyper	Intergenic	Intergenic	Intergenic	miRNA	-31296		NA	NA	0.028112	0.571142	-	Non-repeat
chr7_6683501	chr7	6683501	6684000	7	32.8667	19.0164	0.783125	-1.49114	2.08827e-05	0.012761	N_hyper	Intergenic	Intergenic	Intergenic	miRNA	-31796		NA	NA	0.014056	0.480962	-	Non-repeat
chr7_10824501	chr7	10824501	10825000	12	23.8	13.7377	0.784906	-1.91334	3.86688e-05	0.016687	N_hyper	intron	protein_coding-intron (ENSCAFG00000042798, intron 1 of 1)	Intergenic	protein_coding	4264	ENSCAFG00000042798			0.024096	0.539078	Shore	Non-repeat
chr7_10836501	chr7	10836501	10837000	14	23.2	13.6557	0.756828	-1.92856	0.000236356	0.0363925	N_hyper	Intergenic	Intergenic	Intergenic	lncRNA	-2526		NA	NA	0.028112	0.563126	-	Non-repeat
chr7_13402001	chr7	13402001	13402500	9	51	32.8852	0.629105	-0.795817	3.46762e-06	0.00583659	N_hyper	Intergenic	Intergenic	SINEC_Cf|SINE|tRNA-Lys	protein_coding	2695		NA	NA	0.018072	0.430862	-	Repeat
chr7_16943001	chr7	16943001	16943500	7	39.6	26.2951	0.586084	-1.11038	4.53184e-05	0.0178126	N_hyper	intron	protein_coding-intron (ENSCAFG00000013314, intron 1 of 13)	intron (NM_001101832, intron 1 of 13)	protein_coding	2121	ENSCAFG00000013314	NCF2	neutrophil cytosolic factor 2 [Source:VGNC Symbol;Acc:VGNC:43650]	0.014056	0.549098	Shore	Non-repeat
chr7_32072001	chr7	32072001	32072500	9	38	23.6393	0.679992	-1.22962	1.27171e-08	0.00029071	N_hyper	intron	protein_coding-intron (ENSCAFG00000015633, intron 1 of 1)	AT_rich|Low_complexity|Low_complexity	protein_coding	84895	ENSCAFG00000015633	GREM2	gremlin 2, DAN family BMP antagonist [Source:VGNC Symbol;Acc:VGNC:41475]	0.018072	0.428858	-	Repeat
chr7_33710001	chr7	33710001	33710500	10	33.3333	17.1475	0.951419	-1.57939	0.00104473	0.0682569	N_hyper	intron	protein_coding-intron (ENSCAFG00000015770, intron 1 of 9)	Intergenic	protein_coding	63545	ENSCAFG00000015770	PLD5	phospholipase D family member 5 [Source:VGNC Symbol;Acc:VGNC:44664]	0.02008	0.432866	-	Non-repeat
chr7_36429501	chr7	36429501	36430000	3	21.2	13.6557	0.627813	-1.96136	0.00114252	0.070913	N_hyper	intron	protein_coding-intron (ENSCAFG00000015845, intron 5 of 14)	Intergenic	protein_coding	65412	ENSCAFG00000015845	KIF26B	kinesin family member 26B [Source:VGNC Symbol;Acc:VGNC:42400]	0.006024	0.43487	-	Non-repeat
chr7_37026001	chr7	37026001	37026500	4	24.0667	15.1639	0.659941	-1.81914	9.14656e-07	0.0030717	N_hyper	intron	protein_coding-intron (ENSCAFG00000029171, intron 5 of 11)	LTR81A|LTR|Gypsy	protein_coding	224327	ENSCAFG00000029171	SMYD3	SET and MYND domain containing 3 [Source:HGNC Symbol;Acc:HGNC:15513]	0.008032	0.450902	-	Repeat
chr7_39028501	chr7	39028501	39029000	20	40.6667	24.1148	0.748984	-1.18425	9.23244e-06	0.00906801	N_hyper	Intergenic	Intergenic	Intergenic	protein_coding	-5760		NA	NA	0.040161	0.589178	-	Non-repeat
chr7_41711501	chr7	41711501	41712000	14	27.1333	14.4754	0.898922	-1.81525	1.07375e-05	0.00959655	N_hyper	intron	protein_coding-intron (ENSCAFG00000016863, intron 3 of 13)	intron (NM_001287151, intron 1 of 11)	protein_coding	8119	ENSCAFG00000016863	LMNA	lamin A/C [Source:VGNC Symbol;Acc:VGNC:42717]	0.028112	0.661323	-	Non-repeat
chr7_42502501	chr7	42502501	42503000	10	22.2	14.1148	0.646436	-1.91437	0.000820329	0.0618672	N_hyper	promoter-TSS	protein_coding-promoter-TSS (ENSCAFG00000017156)	Intergenic	protein_coding	2566	ENSCAFG00000017156	SHC1	SHC adaptor protein 1 [Source:VGNC Symbol;Acc:VGNC:46140]	0.02008	0.617234	Shore	Non-repeat
chr7_43478501	chr7	43478501	43479000	11	45	29.7541	0.592688	-0.941554	5.86317e-06	0.00733748	N_hyper	promoter-TSS	protein_coding-promoter-TSS (ENSCAFG00000032326)	promoter-TSS (NM_001362600)	protein_coding	6998	ENSCAFG00000032326	S100A2	S100 calcium binding protein A2 [Source:VGNC Symbol;Acc:VGNC:45828]	0.022088	0.593186	-	Non-repeat
chr7_46699001	chr7	46699001	46699500	9	44.3333	28.5902	0.628399	-0.986538	0.000630258	0.0554263	N_hyper	intron	lncRNA-intron (ENSCAFG00000038108, intron 1 of 2)	SINEC_Cf|SINE|tRNA-Lys	lncRNA	93859	ENSCAFG00000038108			0.018072	0.396794	-	Repeat
chr7_47638001	chr7	47638001	47638500	9	41	23.1148	0.821241	-1.22102	0.00179392	0.0852619	N_hyper	intron	protein_coding-intron (ENSCAFG00000017685, intron 2 of 5)	SINEC_Cf|SINE|tRNA-Lys	protein_coding	-35644	ENSCAFG00000017685	RIT2	Ras like without CAAX 2 [Source:VGNC Symbol;Acc:VGNC:45601]	0.018072	0.356713	-	Repeat
chr7_54912001	chr7	54912001	54912500	9	23.9333	15.4098	0.629221	-1.80625	0.000401883	0.0458685	N_hyper	intron	protein_coding-intron (ENSCAFG00000017942, intron 2 of 8)	L1MC5|LINE|L1	protein_coding	28177	ENSCAFG00000017942	MAPRE2	microtubule associated protein RP/EB family member 2 [Source:VGNC Symbol;Acc:VGNC:43010]	0.018072	0.41483	-	Repeat
chr7_66188501	chr7	66188501	66189000	2	21.3333	13.9508	0.606239	-1.93941	0.00154949	0.0801788	N_hyper	intron	protein_coding-intron (ENSCAFG00000018239, intron 16 of 20)	Intergenic	miRNA	-25615	ENSCAFG00000018239	MIB1	MIB E3 ubiquitin protein ligase 1 [Source:VGNC Symbol;Acc:VGNC:43217]	0.004016	0.340681	-	Non-repeat
chr7_69531001	chr7	69531001	69531500	10	22.6667	14.1311	0.674864	-1.90602	0.000217193	0.0351974	N_hyper	intron	protein_coding-intron (ENSCAFG00000018420, intron 48 of 53)	Intergenic	protein_coding	142648	ENSCAFG00000018420	SMCHD1	structural maintenance of chromosomes flexible hinge domain containing 1 [Source:VGNC Symbol;Acc:VGNC:46548]	0.02008	0.517034	-	Non-repeat
chr7_70679001	chr7	70679001	70679500	3	40	26.4098	0.594328	-1.10249	0.00108681	0.0694363	N_hyper	Intergenic	Intergenic	L1MB4|LINE|L1	protein_coding	-279476		NA	NA	0.006024	0.306613	-	Repeat
chr7_70679501	chr7	70679501	70680000	8	42.8	28.082	0.603453	-1.01715	0.00100178	0.0670859	N_hyper	Intergenic	Intergenic	ERV54-EC_LTR|LTR|ERV1	protein_coding	-279976		NA	NA	0.016064	0.426854	-	Repeat
chr7_71503501	chr7	71503501	71504000	10	38.0667	23.9672	0.662844	-1.21554	0.000169639	0.0319291	N_hyper	Intergenic	Intergenic	SINEC_Cf|SINE|tRNA-Lys	lncRNA	-17555		NA	NA	0.02008	0.408818	-	Repeat
chr7_74412501	chr7	74412501	74413000	10	31.9333	20.1803	0.656858	-1.44624	0.00206814	0.0903129	N_hyper	intron	protein_coding-intron (ENSCAFG00000018639, intron 15 of 31)	SINEC_Cf|SINE|tRNA-Lys	protein_coding	-14978	ENSCAFG00000018639	PTPRM	protein tyrosine phosphatase receptor type M [Source:VGNC Symbol;Acc:VGNC:45192]	0.02008	0.460922	-	Repeat
chr7_80659501	chr7	80659501	80660000	5	20.6	13.6721	0.585237	-1.97039	0.00217121	0.0920276	N_hyper	Intergenic	Intergenic	Intergenic	lncRNA	-4572		NA	NA	0.01004	0.436874	-	Non-repeat
chr8_82501	chr8	82501	83000	81	300.867	191.82	0.646793	1.68958	0.000677337	0.0571875	N_hyper	promoter-TSS	lncRNA-promoter-TSS (ENSCAFG00000046615)	Intergenic	lncRNA	-28	ENSCAFG00000046615			0.162651	0.805611	-	Non-repeat
chr8_3184001	chr8	3184001	3184500	60	26.8667	15.7213	0.765949	-1.74463	0.000967988	0.0662103	N_hyper	intron	protein_coding-intron (ENSCAFG00000011197, intron 1 of 9)	CpG	protein_coding	645	ENSCAFG00000011197	MMP14	matrix metallopeptidase 14 [Source:VGNC Symbol;Acc:VGNC:43277]	0.120482	0.745491	CpG Island	Non-repeat
chr8_3419001	chr8	3419001	3419500	16	47.4	31.1639	0.600775	-0.876302	0.000629991	0.055417	N_hyper	Intergenic	Intergenic	Intergenic	protein_coding	-5118		NA	NA	0.032129	0.59519	-	Non-repeat
chr8_3612501	chr8	3612501	3613000	31	39.9333	21.0492	0.917814	-1.31823	0.000980281	0.0665285	N_hyper	promoter-TSS	protein_coding-promoter-TSS (ENSCAFG00000011605)	Intergenic	protein_coding	-57	ENSCAFG00000011605	EFS	embryonal Fyn-associated substrate [Source:VGNC Symbol;Acc:VGNC:40233]	0.161458	0.839378	CpG Island	Non-repeat
chr8_4368501	chr8	4368501	4369000	52	29.8667	18.2131	0.707628	-1.5682	0.00208773	0.0906059	N_hyper	exon	protein_coding-exon (ENSCAFG00000012390, exon 1 of 9)	Intergenic	protein_coding	-4483	ENSCAFG00000012390	NYNRIN	NYN domain and retroviral integrase containing [Source:VGNC Symbol;Acc:VGNC:44083]	0.118182	0.759637	Shore	Non-repeat
chr8_4408501	chr8	4408501	4409000	5	23.2667	14.918	0.634828	-1.84658	6.43319e-06	0.00767724	N_hyper	intron	protein_coding-intron (ENSCAFG00000012409, intron 6 of 8)	Intergenic	protein_coding	5550	ENSCAFG00000012409	KHNYN	KH and NYN domain containing [Source:VGNC Symbol;Acc:VGNC:42339]	0.01004	0.486974	-	Non-repeat
chr8_14057001	chr8	14057001	14057500	13	32.7333	19.9508	0.708807	-1.44789	0.000188422	0.0331981	N_hyper	Intergenic	Intergenic	Intergenic	protein_coding	33982		NA	NA	0.026104	0.657315	Shelf	Non-repeat
chr8_18857501	chr8	18857501	18858000	10	43.9333	28.4918	0.620614	-0.993374	2.43926e-05	0.0138251	N_hyper	intron	lncRNA-intron (ENSCAFG00000040648, intron 2 of 2)	SINEC_Cf|SINE|tRNA-Lys	lncRNA	46314	ENSCAFG00000040648			0.02008	0.382766	-	Repeat
chr8_41602001	chr8	41602001	41602500	6	35.6667	23.6721	0.586868	-1.25174	1.5159e-05	0.0110831	N_hyper	intron	protein_coding-intron (ENSCAFG00000016428, intron 2 of 8)	intron (NM_001145120, intron 2 of 8)	protein_coding	13591	ENSCAFG00000016428	ARG2	arginase 2 [Source:VGNC Symbol;Acc:VGNC:38042]	0.012048	0.440882	-	Non-repeat
chr8_41849501	chr8	41849501	41850000	11	52.2	33.7049	0.627067	-0.762687	8.15447e-05	0.0232625	N_hyper	intron	protein_coding-intron (ENSCAFG00000016485, intron 7 of 7)	SINEC_Cf|SINE|tRNA-Lys	protein_coding	71037	ENSCAFG00000016485	RAD51B	RAD51 paralog B [Source:VGNC Symbol;Acc:VGNC:82294]	0.022088	0.39479	-	Repeat
chr8_42607501	chr8	42607501	42608000	15	41.8667	23.9836	0.798154	-1.17764	5.13316e-05	0.018852	N_hyper	promoter-TSS	lncRNA-promoter-TSS (ENSCAFG00000041188)	Intergenic	lncRNA	5	ENSCAFG00000041188			0.03012	0.492986	-	Non-repeat
chr8_43281001	chr8	43281001	43281500	9	23.5333	14.2131	0.720294	-1.88687	1.34448e-05	0.010713	N_hyper	intron	protein_coding-intron (ENSCAFG00000023745, intron 1 of 12)	Intergenic	protein_coding	1804	ENSCAFG00000023745	PLEKHD1	pleckstrin homology and coiled-coil domain containing D1 [Source:VGNC Symbol;Acc:VGNC:44674]	0.018072	0.539078	Shore	Non-repeat
chr8_47778501	chr8	47778501	47779000	5	22.2667	14.541	0.608462	-1.8859	0.00044259	0.0477922	N_hyper	Intergenic	Intergenic	Intergenic	protein_coding	-20564		NA	NA	0.01004	0.589178	-	Non-repeat
chr8_49357001	chr8	49357001	49357500	8	21.6	14.2131	0.59728	-1.9176	3.2065e-05	0.0154354	N_hyper	intron	protein_coding-intron (ENSCAFG00000017141, intron 1 of 6)	Intergenic	protein_coding	-8792	ENSCAFG00000017141	ESRRB	estrogen related receptor beta [Source:VGNC Symbol;Acc:VGNC:40480]	0.016064	0.46493	-	Non-repeat
chr8_58933001	chr8	58933001	58933500	7	34.8667	21.3934	0.69964	-1.35767	0.00220632	0.0926473	N_hyper	Intergenic	Intergenic	Intergenic	lncRNA	-135008		NA	NA	0.014056	0.372745	-	Non-repeat
chr8_58933501	chr8	58933501	58934000	7	33.5333	20.7213	0.689349	-1.40279	0.00253411	0.0982817	N_hyper	Intergenic	Intergenic	Intergenic	lncRNA	-135508		NA	NA	0.014056	0.366733	-	Non-repeat
chr8_67689001	chr8	67689001	67689500	67	46.6667	25.3934	0.87217	-1.07936	8.25419e-05	0.0233973	N_hyper	intron	protein_coding-intron (ENSCAFG00000017809, intron 3 of 4)	CpG	protein_coding	25153	ENSCAFG00000017809	BCL11B	BAF chromatin remodeling complex subunit BCL11B [Source:VGNC Symbol;Acc:VGNC:57981]	0.134538	0.797595	CpG Island	Non-repeat
chr8_68107001	chr8	68107001	68107500	32	68.1333	44.7377	0.602963	-0.378377	0.000126102	0.0282105	N_hyper	Intergenic	Intergenic	CpG	protein_coding	65907		NA	NA	0.064257	0.683367	CpG Island	Non-repeat
chr8_68107501	chr8	68107501	68108000	20	57.1333	36.3443	0.648334	-0.653227	0.00126858	0.0740328	N_hyper	Intergenic	Intergenic	Intergenic	protein_coding	66407		NA	NA	0.038153	0.617234	Shore	Non-repeat
chr8_69607001	chr8	69607001	69607500	72	26.3333	15.2459	0.78166	-1.78043	0.00178532	0.0851365	N_hyper	Intergenic	Intergenic	CpG	lncRNA	19955		NA	NA	0.144578	0.797595	CpG Island	Non-repeat
chr8_69695001	chr8	69695001	69695500	45	24.3333	15.5738	0.637532	-1.7902	0.00156653	0.0806024	N_hyper	promoter-TSS	lncRNA-promoter-TSS (ENSCAFG00000038248)	GC_rich|Low_complexity|Low_complexity	lncRNA	24	ENSCAFG00000038248			0.164835	0.817518	CpG Island	Repeat
chr8_70125501	chr8	70125501	70126000	4	21.2667	13.2131	0.679627	-1.99048	0.000522741	0.0512231	N_hyper	Intergenic	Intergenic	MER68|LTR|ERVL	protein_coding	-21216		NA	NA	0.008032	0.462926	-	Repeat
chr8_70965001	chr8	70965001	70965500	23	33.4667	20.9344	0.671352	-1.39368	0.000621586	0.0550967	N_hyper	intron	protein_coding-intron (ENSCAFG00000018159, intron 1 of 38)	Intergenic	protein_coding	-2490	ENSCAFG00000018159	CDC42BPB	CDC42 binding protein kinase beta [Source:VGNC Symbol;Acc:VGNC:38998]	0.046185	0.671343	Shore	Non-repeat
chr8_71635501	chr8	71635501	71636000	8	34.2	21.377	0.672815	-1.36578	5.84057e-06	0.0073359	N_hyper	intron	protein_coding-intron (ENSCAFG00000018311, intron 2 of 34)	SINEC_Cf|SINE|tRNA-Lys	protein_coding	-15746	ENSCAFG00000018311	TDRD9	tudor domain containing 9 [Source:VGNC Symbol;Acc:VGNC:47226]	0.024615	0.51227	-	Repeat
chr8_71788001	chr8	71788001	71788500	79	80.3333	42.0656	0.929256	-0.371297	0.000123888	0.0280493	N_hyper	promoter-TSS	protein_coding-promoter-TSS (ENSCAFG00000018325)	GC_rich|Low_complexity|Low_complexity	protein_coding	-570	ENSCAFG00000018325	KIF26A	kinesin family member 26A [Source:VGNC Symbol;Acc:VGNC:50541]	0.158635	0.803607	Shore	Repeat
chr8_71788501	chr8	71788501	71789000	83	42.9333	24.1148	0.826853	-1.16244	0.00029948	0.0403054	N_hyper	promoter-TSS	protein_coding-promoter-TSS (ENSCAFG00000018325)	(CCGCG)n|Simple_repeat|Simple_repeat	protein_coding	-70	ENSCAFG00000018325	KIF26A	kinesin family member 26A [Source:VGNC Symbol;Acc:VGNC:50541]	0.166667	0.791583	Shore	Repeat
chr8_72284001	chr8	72284001	72284500	25	29.2	16.5082	0.815143	-1.66763	0.00149435	0.0791084	N_hyper	Intergenic	Intergenic	Intergenic	protein_coding	-4072		NA	NA	0.050302	0.676707	Shelf	Non-repeat
chr8_72436501	chr8	72436501	72437000	34	44.8	27.0328	0.724104	-1.03672	0.000633827	0.055571	N_hyper	Intergenic	Intergenic	Intergenic	protein_coding	-6572		NA	NA	0.069815	0.756646	CpG Island	Non-repeat
chr8_72495001	chr8	72495001	72495500	19	37.4	23.082	0.691412	-1.25845	0.00246037	0.0971024	N_hyper	Intergenic	Intergenic	L1M3|LINE|L1	protein_coding	-1642		NA	NA	0.038153	0.557114	Shore	Repeat
chr8_72495501	chr8	72495501	72496000	28	63.5333	38.8525	0.705593	-0.546213	1.73196e-05	0.0117885	N_hyper	Intergenic	Intergenic	Intergenic	protein_coding	-2142		NA	NA	0.056225	0.649299	Shore	Non-repeat
chr8_73987501	chr8	73987501	73988000	8	22.3333	13.9016	0.676812	-1.92628	0.00074455	0.0593962	N_hyper	intron	protein_coding-intron (ENSCAFG00000045080, intron 1 of 1)	Intergenic	protein_coding	-31047	ENSCAFG00000045080			0.016064	0.436874	-	Non-repeat
chr8_74206001	chr8	74206001	74206500	9	27.4	16.7049	0.707538	-1.68139	0.000526376	0.0513933	N_hyper	intron	protein_coding-intron (ENSCAFG00000043645, intron 1 of 1)	SINEC_Cf|SINE|tRNA-Lys	IG_V_gene	17997	ENSCAFG00000043645			0.018072	0.432866	-	Repeat
chr9_392001	chr9	392001	392500	68	74.9333	49.0328	0.60831	-0.249874	0.000162171	0.0313757	N_hyper	promoter-TSS	protein_coding-promoter-TSS (ENSCAFG00000029214)	CpG	protein_coding	63	ENSCAFG00000029214	NPB	neuropeptide B [Source:VGNC Symbol;Acc:VGNC:43911]	0.154545	0.843537	CpG Island	Non-repeat
chr9_424501	chr9	424501	425000	20	22.9333	14.2295	0.68147	-1.89535	0.000299391	0.0403054	N_hyper	intron	protein_coding-intron (ENSCAFG00000005882, intron 12 of 12)	Intergenic	protein_coding	-3079	ENSCAFG00000005882	PCYT2	phosphate cytidylyltransferase 2, ethanolamine [Source:VGNC Symbol;Acc:VGNC:44331]	0.040161	0.635271	Shore	Non-repeat
chr9_456501	chr9	456501	457000	44	76.7333	47.1967	0.697381	-0.278914	0.00113185	0.0706801	N_hyper	intron	protein_coding-intron (ENSCAFG00000005846, intron 10 of 12)	CpG	protein_coding	3174	ENSCAFG00000005846	GCGR	glucagon receptor [Source:VGNC Symbol;Acc:VGNC:41144]	0.088353	0.719439	CpG Island	Non-repeat
chr9_1386501	chr9	1386501	1387000	42	26.2	14.5902	0.836917	-1.822	0.000456171	0.0484523	N_hyper	Intergenic	Intergenic	CpG	protein_coding	-1656		NA	NA	0.084337	0.739479	CpG Island	Non-repeat
chr9_2100001	chr9	2100001	2100500	27	33.2	21.0328	0.653366	-1.39235	0.00126897	0.0740427	N_hyper	intron	lncRNA-intron (ENSCAFG00000048039, intron 1 of 1)	Intergenic	lncRNA	-19612	ENSCAFG00000048039			0.054217	0.61523	-	Non-repeat
chr9_2480001	chr9	2480001	2480500	19	44.6667	29.4262	0.597802	-0.955147	0.000595894	0.0541809	N_hyper	Intergenic	Intergenic	Intergenic	lncRNA	-6657		NA	NA	0.038153	0.503006	Shore	Non-repeat
chr9_2690001	chr9	2690001	2690500	9	21.6667	14.1475	0.608219	-1.92082	0.000399112	0.045754	N_hyper	intron	lncRNA-intron (ENSCAFG00000047737, intron 1 of 1)	Intergenic	lncRNA	4142	ENSCAFG00000047737			0.018072	0.59519	Shelf	Non-repeat
chr9_2697001	chr9	2697001	2697500	21	47.2667	29.4918	0.676076	-0.931589	0.0004011	0.045818	N_hyper	exon	lncRNA-exon (ENSCAFG00000047737, exon 2 of 2)	Intergenic	lncRNA	-3227	ENSCAFG00000047737			0.042169	0.551102	Shelf	Non-repeat
chr9_2878001	chr9	2878001	2878500	9	32.8	20.9672	0.640268	-1.39986	3.06608e-05	0.015237	N_hyper	intron	protein_coding-intron (ENSCAFG00000005252, intron 1 of 22)	L3|LINE|CR1	protein_coding	-30762	ENSCAFG00000005252	TMC6	transmembrane channel like 6 [Source:VGNC Symbol;Acc:VGNC:47425]	0.018072	0.51503	Shore	Repeat
chr9_2889501	chr9	2889501	2890000	8	24.3333	15.7377	0.62235	-1.78044	0.000105134	0.0263005	N_hyper	intron	protein_coding-intron (ENSCAFG00000005252, intron 1 of 22)	Intergenic	protein_coding	-19262	ENSCAFG00000005252	TMC6	transmembrane channel like 6 [Source:VGNC Symbol;Acc:VGNC:47425]	0.016064	0.635271	-	Non-repeat
chr9_2970501	chr9	2970501	2971000	15	53.9333	34.7705	0.629214	-0.719114	0.000590437	0.0539318	N_hyper	exon	protein_coding-exon (ENSCAFG00000005294, exon 7 of 7)	Intergenic	protein_coding	5169	ENSCAFG00000005294	TK1	thymidine kinase 1 [Source:VGNC Symbol;Acc:VGNC:47389]	0.03012	0.597194	Shore	Non-repeat
chr9_3343501	chr9	3343501	3344000	13	39.6	25.4262	0.634431	-1.14346	0.00121525	0.0726732	N_hyper	Intergenic	Intergenic	L1MEc|LINE|L1	lncRNA	-18736		NA	NA	0.026104	0.521042	-	Repeat
chr9_3883501	chr9	3883501	3884000	43	36.9333	21.6393	0.765676	-1.32443	0.000171603	0.0320439	N_hyper	exon	protein_coding-exon (ENSCAFG00000005165, exon 17 of 17)	CpG	lncRNA	33123	ENSCAFG00000005165	MGAT5B	alpha-1,6-mannosylglycoprotein 6-beta-N-acetylglucosaminyltransferase B [Source:VGNC Symbol;Acc:VGNC:55787]	0.084337	0.713427	CpG Island	Non-repeat
chr9_5248501	chr9	5248501	5249000	9	37.6667	23.8852	0.652086	-1.22292	4.55986e-05	0.0178693	N_hyper	intron	protein_coding-intron (ENSCAFG00000004741, intron 15 of 16)	Intergenic	processed_pseudogene	-9673	ENSCAFG00000004741	GGA3	golgi associated, gamma adaptin ear containing, ARF binding protein 3 [Source:VGNC Symbol;Acc:VGNC:41195]	0.018072	0.553106	-	Non-repeat
chr9_9512501	chr9	9512501	9513000	16	57.4667	34.6393	0.725867	-0.698418	0.000807638	0.0614679	N_hyper	intron	protein_coding-intron (ENSCAFG00000013708, intron 3 of 14)	SINEC_Cf2|SINE|tRNA-Lys	miRNA	83171	ENSCAFG00000013708	KANSL1	KAT8 regulatory NSL complex subunit 1 [Source:VGNC Symbol;Acc:VGNC:55614]	0.032129	0.460922	-	Repeat
chr9_11647001	chr9	11647001	11647500	1	27.4667	16.918	0.692922	-1.66883	0.000207414	0.0345547	N_hyper	intron	protein_coding-intron (ENSCAFG00000012934, intron 4 of 15)	Intergenic	protein_coding	34257	ENSCAFG00000012934	MAP3K3	mitogen-activated protein kinase kinase kinase 3 [Source:VGNC Symbol;Acc:VGNC:42973]	0.002008	0.368737	-	Non-repeat
chr9_11647501	chr9	11647501	11648000	15	70.8	45.2951	0.640796	-0.351504	1.02662e-07	0.000950619	N_hyper	intron	protein_coding-intron (ENSCAFG00000012934, intron 4 of 15)	SINEC_Cf2|SINE|tRNA-Lys	protein_coding	33904	ENSCAFG00000012934	MAP3K3	mitogen-activated protein kinase kinase kinase 3 [Source:VGNC Symbol;Acc:VGNC:42973]	0.03012	0.501002	-	Repeat
chr9_12576001	chr9	12576001	12576500	12	39	24.2459	0.680832	-1.19543	0.000377432	0.0445704	N_hyper	Intergenic	Intergenic	Intergenic	lncRNA	-4655		NA	NA	0.024096	0.47495	-	Non-repeat
chr9_12771501	chr9	12771501	12772000	5	33.4667	20.4754	0.703165	-1.41489	4.01551e-07	0.00201499	N_hyper	Intergenic	Intergenic	SINEC_b1|SINE|tRNA-Lys	protein_coding	4093		NA	NA	0.008032	0.426854	-	Repeat
chr9_12772001	chr9	12772001	12772500	6	30.6667	18.9836	0.686091	-1.5194	3.34441e-06	0.00576277	N_hyper	Intergenic	Intergenic	Intergenic	protein_coding	3593		NA	NA	0.012048	0.420842	-	Non-repeat
chr9_13220001	chr9	13220001	13220500	11	30.1333	19.5574	0.618624	-1.49768	0.000538949	0.0519253	N_hyper	Intergenic	Intergenic	SINEC_Cf|SINE|tRNA-Lys	protein_coding	8461		NA	NA	0.022088	0.458918	-	Repeat
chr9_14195501	chr9	14195501	14196000	6	23.6	13.1639	0.834	-1.95468	0.000377104	0.0445606	N_hyper	intron	protein_coding-intron (ENSCAFG00000029256, intron 10 of 26)	MIR|SINE|MIR	snRNA	55481	ENSCAFG00000029256	CEP112	centrosomal protein 112 [Source:HGNC Symbol;Acc:HGNC:28514]	0.012048	0.402806	-	Repeat
chr9_14196001	chr9	14196001	14196500	5	23.4	13.5902	0.776202	-1.92954	0.00057788	0.053478	N_hyper	intron	protein_coding-intron (ENSCAFG00000029256, intron 10 of 26)	SINEC_Cf2|SINE|tRNA-Lys	snRNA	54981	ENSCAFG00000029256	CEP112	centrosomal protein 112 [Source:HGNC Symbol;Acc:HGNC:28514]	0.01004	0.482966	-	Repeat
chr9_15000501	chr9	15000501	15001000	11	47.2667	31.0984	0.599433	-0.879379	1.94576e-05	0.0124655	N_hyper	intron	protein_coding-intron (ENSCAFG00000011099, intron 3 of 5)	SINEC_a2|SINE|tRNA-Lys	protein_coding	2738	ENSCAFG00000011099	AMZ2	archaelysin family metallopeptidase 2 [Source:VGNC Symbol;Acc:VGNC:37843]	0.022088	0.507014	Shelf	Repeat
chr9_15177001	chr9	15177001	15177500	1	27.2667	17.9344	0.598892	-1.61639	0.000359009	0.0434068	N_hyper	Intergenic	Intergenic	Intergenic	protein_coding	-4628		NA	NA	0.002008	0.38477	Shelf	Non-repeat
chr9_17053501	chr9	17053501	17054000	12	55.6667	31.5246	0.815828	-0.802325	0.000496734	0.0500467	N_hyper	Intergenic	Intergenic	L1MEg|LINE|L1	snRNA	44659		NA	NA	0.024096	0.398798	-	Repeat
chr9_17993001	chr9	17993001	17993500	3	28.2	15.3934	0.866137	-1.74503	0.000220893	0.0354606	N_hyper	intron	protein_coding-intron (ENSCAFG00000031375, intron 1 of 3)	Intergenic	protein_coding	4884	ENSCAFG00000031375			0.006024	0.378758	-	Non-repeat
chr9_19170001	chr9	19170001	19170500	13	44.8	29.7049	0.588547	-0.944701	3.09974e-05	0.0152594	N_hyper	Intergenic	Intergenic	SINEC_Cf3|SINE|tRNA-Lys	protein_coding	-8923		NA	NA	0.026104	0.48497	-	Repeat
chr9_19170501	chr9	19170501	19171000	2	24.5333	14.7049	0.731543	-1.84031	9.3813e-06	0.00910434	N_hyper	Intergenic	Intergenic	SINEC_c2|SINE|tRNA-Lys	protein_coding	-8423		NA	NA	0.004016	0.398798	-	Repeat
chr9_19954501	chr9	19954501	19955000	9	28.5333	17.4262	0.705136	-1.62687	3.44586e-06	0.00583659	N_hyper	promoter-TSS	protein_coding-promoter-TSS (ENSCAFG00000014592)	Intergenic	protein_coding	-5015	ENSCAFG00000014592	NBR1	NBR1 autophagy cargo receptor [Source:VGNC Symbol;Acc:VGNC:43634]	0.018072	0.44489	Shelf	Non-repeat
chr9_21018501	chr9	21018501	21019000	15	24.2667	15.2623	0.662542	-1.81009	0.00113215	0.0706801	N_hyper	TTS	protein_coding-TTS (ENSCAFG00000015902)	Intergenic	protein_coding	7701	ENSCAFG00000015902	P3H4	prolyl 3-hydroxylase family member 4 (inactive) [Source:HGNC Symbol;Acc:HGNC:16946]	0.03012	0.655311	-	Non-repeat
chr9_24112501	chr9	24112501	24113000	33	27.4	17.082	0.675944	-1.66074	3.86883e-05	0.016687	N_hyper	Intergenic	Intergenic	CpG	protein_coding	34990		NA	NA	0.157895	0.848341	CpG Island	Non-repeat
chr9_30245001	chr9	30245001	30245500	8	47.6667	29.4918	0.688296	-0.928537	0.00137025	0.0765281	N_hyper	Intergenic	Intergenic	SINEC_Cf|SINE|tRNA-Lys	lncRNA	-56839		NA	NA	0.016064	0.374749	-	Repeat
chr9_31587001	chr9	31587001	31587500	20	58.8	38.8525	0.593751	-0.575824	0.000197498	0.0338249	N_hyper	Intergenic	Intergenic	Intergenic	lncRNA	-49453		NA	NA	0.040161	0.609218	-	Non-repeat
chr9_31587501	chr9	31587501	31588000	7	23.8667	12.5246	0.921029	-1.99373	1.79224e-06	0.00417119	N_hyper	Intergenic	Intergenic	Intergenic	lncRNA	-49953		NA	NA	0.014056	0.551102	-	Non-repeat
chr9_31920501	chr9	31920501	31921000	7	27.8	18.3934	0.590331	-1.58533	0.000267309	0.038431	N_hyper	Intergenic	Intergenic	Charlie15b|DNA|hAT-Charlie	protein_coding	35273		NA	NA	0.014056	0.448898	-	Repeat
chr9_32953001	chr9	32953001	32953500	6	38.2	24.4918	0.636662	-1.19334	0.000392789	0.0453847	N_hyper	intron	protein_coding-intron (ENSCAFG00000017493, intron 31 of 31)	Intergenic	protein_coding	-15431	ENSCAFG00000017493	TSPOAP1	TSPO associated protein 1 [Source:VGNC Symbol;Acc:VGNC:47927]	0.012048	0.607214	-	Non-repeat
chr9_34320501	chr9	34320501	34321000	8	42.0667	24.8197	0.756008	-1.14348	7.57201e-10	5.96961e-05	N_hyper	intron	protein_coding-intron (ENSCAFG00000017665, intron 10 of 11)	Intergenic	miRNA	-19782	ENSCAFG00000017665	VMP1	vacuole membrane protein 1 [Source:VGNC Symbol;Acc:VGNC:49873]	0.016064	0.398798	-	Non-repeat
chr9_38198501	chr9	38198501	38199000	9	27.3333	17.5246	0.635406	-1.63744	0.00113873	0.070844	N_hyper	intron	protein_coding-intron (ENSCAFG00000018284, intron 15 of 19)	SINEC_Cf2|SINE|tRNA-Lys	protein_coding	19274	ENSCAFG00000018284	UNC45B	unc-45 myosin chaperone B [Source:VGNC Symbol;Acc:VGNC:48138]	0.018072	0.511022	-	Repeat
chr9_40703501	chr9	40703501	40704000	13	37.8	24.8525	0.60061	-1.18303	0.000464479	0.0487917	N_hyper	Intergenic	Intergenic	SINEC_Cf|SINE|tRNA-Lys	lncRNA	26324		NA	NA	0.026104	0.47495	-	Repeat
chr9_41102001	chr9	41102001	41102500	4	27.7333	17.8852	0.627304	-1.61293	0.000106355	0.0264203	N_hyper	promoter-TSS	protein_coding-promoter-TSS (ENSCAFG00000018517)	Intergenic	protein_coding	-290	ENSCAFG00000018517	COPRS	coordinator of PRMT5 and differentiation stimulator [Source:VGNC Symbol;Acc:VGNC:55562]	0.006024	0.390782	-	Non-repeat
chr9_43165501	chr9	43165501	43166000	78	25.4667	15.2459	0.733255	-1.79316	0.00100275	0.0671128	N_hyper	promoter-TSS	protein_coding-promoter-TSS (ENSCAFG00000018854)	CpG	protein_coding	11	ENSCAFG00000018854	SEZ6	seizure related 6 homolog [Source:VGNC Symbol;Acc:VGNC:46063]	0.156627	0.801603	CpG Island	Non-repeat
chr9_45356501	chr9	45356501	45357000	8	22.4667	14.3607	0.63909	-1.89434	0.00126106	0.0738514	N_hyper	intron	protein_coding-intron (ENSCAFG00000019132, intron 4 of 8)	Intergenic	protein_coding	36724	ENSCAFG00000019132	RPH3AL	rabphilin 3A like (without C2 domains) [Source:HGNC Symbol;Acc:HGNC:10296]	0.016064	0.579158	-	Non-repeat
chr9_47811001	chr9	47811001	47811500	7	22.4667	14.2459	0.650703	-1.90179	0.000320045	0.0413708	N_hyper	Intergenic	Intergenic	Intergenic	miRNA	-19168		NA	NA	0.014056	0.442886	-	Non-repeat
chr9_48892001	chr9	48892001	48892500	22	133.933	88.0984	0.601405	0.570457	1.3123e-10	1.92851e-05	N_hyper	intron	protein_coding-intron (ENSCAFG00000019575, intron 1 of 8)	Intergenic	protein_coding	-2262	ENSCAFG00000019575	EGFL7	EGF like domain multiple 7 [Source:VGNC Symbol;Acc:VGNC:40237]	0.044177	0.661323	-	Non-repeat
chr9_48915001	chr9	48915001	48915500	7	33.3333	20.0656	0.726617	-1.43553	8.49722e-05	0.0237153	N_hyper	Intergenic	Intergenic	Intergenic	protein_coding	-25262		NA	NA	0.012048	0.601202	-	Non-repeat
chr9_49314001	chr9	49314001	49314500	16	27.3333	17.3607	0.649037	-1.64629	2.04407e-05	0.0126976	N_hyper	Intergenic	Intergenic	Intergenic	protein_coding	5901		NA	NA	0.032129	0.681363	-	Non-repeat
chr9_49406001	chr9	49406001	49406500	24	33.0667	20.5246	0.682292	-1.417	0.000343556	0.0425955	N_hyper	Intergenic	Intergenic	Intergenic	protein_coding	-17157		NA	NA	0.048193	0.677355	-	Non-repeat
chr9_49987501	chr9	49987501	49988000	83	57.8667	35.9508	0.682908	-0.659306	0.00258052	0.0989255	N_hyper	Intergenic	Intergenic	CpG	protein_coding	-17055		NA	NA	0.166667	0.827655	CpG Island	Non-repeat
chr9_50502001	chr9	50502001	50502500	14	47.4	29.6066	0.674496	-0.92689	1.89992e-08	0.000383548	N_hyper	intron	protein_coding-intron (ENSCAFG00000019838, intron 1 of 9)	Intergenic	protein_coding	-31848	ENSCAFG00000019838	RXRA	retinoid X receptor alpha [Source:VGNC Symbol;Acc:VGNC:45817]	0.028112	0.645291	-	Non-repeat
chr9_50524001	chr9	50524001	50524500	7	26.1333	16.1803	0.685477	-1.72876	0.000358481	0.0433968	N_hyper	promoter-TSS	protein_coding-promoter-TSS (ENSCAFG00000019838)	Intergenic	protein_coding	-9848	ENSCAFG00000019838	RXRA	retinoid X receptor alpha [Source:VGNC Symbol;Acc:VGNC:45817]	0.014056	0.633267	Shore	Non-repeat
chr9_50550501	chr9	50550501	50551000	19	50.2667	32.5738	0.621859	-0.81062	0.000231557	0.0361788	N_hyper	intron	protein_coding-intron (ENSCAFG00000019838, intron 2 of 9)	Intergenic	protein_coding	16652	ENSCAFG00000019838	RXRA	retinoid X receptor alpha [Source:VGNC Symbol;Acc:VGNC:45817]	0.038153	0.645291	-	Non-repeat
chr9_50649501	chr9	50649501	50650000	12	23.0667	15.1639	0.599139	-1.83428	0.00206148	0.0901956	N_hyper	Intergenic	Intergenic	Intergenic	lncRNA	41960		NA	NA	0.024096	0.619238	-	Non-repeat
chr9_52727001	chr9	52727001	52727500	9	29.2	16.2951	0.83485	-1.67973	0.000821589	0.0619077	N_hyper	Intergenic	Intergenic	Intergenic	protein_coding	-25048		NA	NA	0.018072	0.396794	-	Non-repeat
chr9_52951001	chr9	52951001	52951500	15	28.9333	19.1639	0.589024	-1.53158	0.00141357	0.077413	N_hyper	intron	protein_coding-intron (ENSCAFG00000019926, intron 4 of 5)	Intergenic	protein_coding	-3481	ENSCAFG00000019926	AIF1L	allograft inflammatory factor 1 like [Source:VGNC Symbol;Acc:VGNC:37736]	0.028112	0.583166	-	Non-repeat
chr9_55572001	chr9	55572001	55572500	14	24.4	15.1148	0.683965	-1.817	5.19974e-05	0.0189909	N_hyper	intron	protein_coding-intron (ENSCAFG00000020106, intron 2 of 14)	Intergenic	protein_coding	13946	ENSCAFG00000020106	ENG	endoglin [Source:VGNC Symbol;Acc:VGNC:40362]	0.028112	0.623246	-	Non-repeat
chr9_55689501	chr9	55689501	55690000	6	39.7333	25.3115	0.645739	-1.14658	6.74653e-07	0.00261891	N_hyper	intron	protein_coding-intron (ENSCAFG00000020125, intron 16 of 16)	Intergenic	protein_coding	-5426	ENSCAFG00000020125	STXBP1	syntaxin binding protein 1 [Source:VGNC Symbol;Acc:VGNC:46959]	0.012048	0.507014	-	Non-repeat
chr9_55801001	chr9	55801001	55801500	14	34.0667	20.7705	0.708078	-1.39445	2.47216e-05	0.0139042	N_hyper	promoter-TSS	protein_coding-promoter-TSS (ENSCAFG00000020131)	Intergenic	protein_coding	-763	ENSCAFG00000020131	NIBAN2	niban apoptosis regulator 2 [Source:VGNC Symbol;Acc:VGNC:40590]	0.028112	0.57515	CpG Island	Non-repeat
chr9_55801501	chr9	55801501	55802000	61	27.8667	15.6393	0.826103	-1.73525	1.59748e-05	0.0114199	N_hyper	promoter-TSS	protein_coding-promoter-TSS (ENSCAFG00000020131)	CpG	protein_coding	-263	ENSCAFG00000020131	NIBAN2	niban apoptosis regulator 2 [Source:VGNC Symbol;Acc:VGNC:40590]	0.129512	0.794926	CpG Island	Non-repeat
chr9_55844501	chr9	55844501	55845000	6	24.9333	16.541	0.586418	-1.72486	3.62878e-05	0.0162648	N_hyper	intron	protein_coding-intron (ENSCAFG00000020131, intron 5 of 13)	Intergenic	protein_coding	42737	ENSCAFG00000020131	NIBAN2	niban apoptosis regulator 2 [Source:VGNC Symbol;Acc:VGNC:40590]	0.012048	0.631263	Shore	Non-repeat
chr9_58361001	chr9	58361001	58361500	13	53.6	34.8361	0.617671	-0.719793	9.12898e-07	0.0030717	N_hyper	intron	protein_coding-intron (ENSCAFG00000020216, intron 1 of 8)	Intergenic	miRNA	-58645	ENSCAFG00000020216	NR6A1	nuclear receptor subfamily 6 group A member 1 [Source:VGNC Symbol;Acc:VGNC:49931]	0.026104	0.416834	-	Non-repeat
chr9_59431001	chr9	59431001	59431500	36	27.4	11.9508	1.18664	-1.97364	0.000235924	0.0363913	N_hyper	intron	protein_coding-intron (ENSCAFG00000046633, intron 11 of 13)	Intergenic	protein_coding	19183	ENSCAFG00000046633	CRB2	crumbs cell polarity complex component 2 [Source:HGNC Symbol;Acc:HGNC:18688]	0.173913	0.836538	CpG Island	Non-repeat
chr9_59431501	chr9	59431501	59432000	87	44.4667	21.2787	1.057	-1.26124	0.000104166	0.0261672	N_hyper	exon	protein_coding-exon (ENSCAFG00000046633, exon 10 of 14)	GC_rich|Low_complexity|Low_complexity	protein_coding	18683	ENSCAFG00000046633	CRB2	crumbs cell polarity complex component 2 [Source:HGNC Symbol;Acc:HGNC:18688]	0.174699	0.833667	CpG Island	Repeat
chr10_228501	chr10	228501	229000	4	22.3333	14.4098	0.625105	-1.89311	0.000864536	0.0632624	N_hyper	Intergenic	Intergenic	Intergenic	protein_coding	-3973		NA	NA	0.008032	0.523046	-	Non-repeat
chr10_995001	chr10	995001	995500	10	40.8	26.8525	0.599252	-1.07908	3.92972e-06	0.00618116	N_hyper	Intergenic	Intergenic	SINEC_Cf3|SINE|tRNA-Lys	protein_coding	-4948		NA	NA	0.02008	0.388778	-	Repeat
chr10_2463001	chr10	2463001	2463500	78	76.5333	49.7705	0.61727	-0.226666	0.00105622	0.0686174	N_hyper	Intergenic	Intergenic	Intergenic	lncRNA	-18613		NA	NA	0.154618	0.787575	CpG Island	Non-repeat
chr10_7306501	chr10	7306501	7307000	11	39.1333	25.7213	0.600876	-1.13663	0.00154382	0.0800893	N_hyper	intron	protein_coding-intron (ENSCAFG00000029982, intron 3 of 7)	SINEC_Cf2|SINE|tRNA-Lys	protein_coding	78917	ENSCAFG00000029982	RASSF3	Ras association domain family member 3 [Source:VGNC Symbol;Acc:VGNC:54537]	0.022088	0.43487	-	Repeat
chr10_7863001	chr10	7863001	7863500	30	38.4	18.5574	1.0418	-1.44788	0.0011884	0.0720408	N_hyper	Intergenic	Intergenic	G-rich|Low_complexity|Low_complexity	lncRNA	-12007		NA	NA	0.090361	0.822823	Shore	Repeat
chr10_7863501	chr10	7863501	7864000	26	29.2667	15.8525	0.87698	-1.70344	9.03259e-05	0.024297	N_hyper	Intergenic	Intergenic	Intergenic	lncRNA	-12507		NA	NA	0.052209	0.49499	Shore	Non-repeat
chr10_8671001	chr10	8671001	8671500	42	27.8	15.3115	0.853046	-1.75537	6.79906e-05	0.0214282	N_hyper	promoter-TSS	protein_coding-promoter-TSS (ENSCAFG00000000370)	Intergenic	protein_coding	-285	ENSCAFG00000000370			0.084337	0.613226	CpG Island	Non-repeat
chr10_17216001	chr10	17216001	17216500	35	65.2667	40.8525	0.671924	-0.485832	0.000449428	0.0481655	N_hyper	exon	protein_coding-exon (ENSCAFG00000000706, exon 1 of 16)	CpG	protein_coding	167	ENSCAFG00000000706	IL17REL	interleukin 17 receptor E like [Source:VGNC Symbol;Acc:VGNC:58309]	0.070281	0.725451	CpG Island	Non-repeat
chr10_17216501	chr10	17216501	17217000	29	97.8	62.5738	0.641078	0.0994268	0.000159566	0.0311425	N_hyper	intron	protein_coding-intron (ENSCAFG00000000700, intron 1 of 27)	Intergenic	protein_coding	667	ENSCAFG00000000706	IL17REL	interleukin 17 receptor E like [Source:VGNC Symbol;Acc:VGNC:58309]	0.058233	0.679359	CpG Island	Non-repeat
chr10_20099001	chr10	20099001	20099500	67	36.2	22.6557	0.670938	-1.28862	0.00226633	0.0936773	N_hyper	Intergenic	Intergenic	CpG	lncRNA	-7340		NA	NA	0.134538	0.759519	CpG Island	Non-repeat
chr10_20115501	chr10	20115501	20116000	78	64.1333	37.9672	0.75226	-0.564938	1.24271e-05	0.0102433	N_hyper	Intergenic	Intergenic	GC_rich|Low_complexity|Low_complexity	lncRNA	9160		NA	NA	0.156627	0.765531	CpG Island	Repeat
chr10_21192501	chr10	21192501	21193000	24	38.3333	24.0656	0.666788	-1.20901	9.44688e-06	0.00912568	N_hyper	intron	protein_coding-intron (ENSCAFG00000000869, intron 1 of 3)	Intergenic	protein_coding	17397	ENSCAFG00000000869	PRR5	proline rich 5 [Source:VGNC Symbol;Acc:VGNC:45047]	0.046185	0.667335	Shelf	Non-repeat
chr10_21430001	chr10	21430001	21430500	49	24.9333	14.4426	0.780373	-1.85034	0.000113868	0.0271288	N_hyper	intron	protein_coding-intron (ENSCAFG00000000873, intron 1 of 4)	Intergenic	protein_coding	12160	ENSCAFG00000000873	SHISAL1	shisa like 1 [Source:VGNC Symbol;Acc:VGNC:49868]	0.098394	0.689379	CpG Island	Non-repeat
chr10_21471001	chr10	21471001	21471500	23	41.7333	22.459	0.887915	-1.23997	0.000838847	0.0625075	N_hyper	intron	protein_coding-intron (ENSCAFG00000000873, intron 4 of 4)	Intergenic	protein_coding	53160	ENSCAFG00000000873	SHISAL1	shisa like 1 [Source:VGNC Symbol;Acc:VGNC:49868]	0.046185	0.691383	CpG Island	Non-repeat
chr10_21484001	chr10	21484001	21484500	16	22.5333	14.0984	0.669494	-1.91012	0.00077722	0.0603686	N_hyper	intron	protein_coding-intron (ENSCAFG00000000873, intron 4 of 4)	Intergenic	protein_coding	62252	ENSCAFG00000000873	SHISAL1	shisa like 1 [Source:VGNC Symbol;Acc:VGNC:49868]	0.032129	0.61523	-	Non-repeat
chr10_23444001	chr10	23444001	23444500	75	44.7333	26.2131	0.766221	-1.06694	0.000884172	0.0637668	N_hyper	Intergenic	Intergenic	CpG	protein_coding	11199		NA	NA	0.165198	0.786813	CpG Island	Non-repeat
chr10_23878501	chr10	23878501	23879000	27	48.2	28.1311	0.772131	-0.969635	6.49952e-05	0.0210384	N_hyper	promoter-TSS	protein_coding-promoter-TSS (ENSCAFG00000001095)	CpG	protein_coding	-10377	ENSCAFG00000001095	TEF	TEF transcription factor, PAR bZIP family member [Source:VGNC Symbol;Acc:VGNC:47239]	0.054217	0.651303	CpG Island	Non-repeat
chr10_25800001	chr10	25800001	25800500	71	25.8667	14.1639	0.861067	-1.85359	0.000815172	0.0616953	N_hyper	intron	protein_coding-intron (ENSCAFG00000001356, intron 1 of 6)	CpG	protein_coding	-8796	ENSCAFG00000001356	PDGFB	platelet derived growth factor subunit B [Source:VGNC Symbol;Acc:VGNC:44369]	0.138554	0.801603	CpG Island	Non-repeat
chr10_26483001	chr10	26483001	26483500	7	28.2667	18.6885	0.59126	-1.56398	0.00019927	0.0339833	N_hyper	intron	protein_coding-intron (ENSCAFG00000029842, intron 1 of 2)	Intergenic	protein_coding	2680	ENSCAFG00000029842	MAFF	MAF bZIP transcription factor F [Source:VGNC Symbol;Acc:VGNC:49919]	0.014056	0.579158	-	Non-repeat
chr10_26548001	chr10	26548001	26548500	4	33.6	18.4754	0.856236	-1.50898	0.000504375	0.050398	N_hyper	intron	protein_coding-intron (ENSCAFG00000001424, intron 11 of 15)	SINEC_c2|SINE|tRNA-Lys	protein_coding	-12243	ENSCAFG00000001424	PLA2G6	phospholipase A2 group VI [Source:VGNC Symbol;Acc:VGNC:44631]	0.008032	0.420842	-	Repeat
chr10_27340501	chr10	27340501	27341000	15	56.4	35.4426	0.666053	-0.683202	1.10915e-06	0.00330527	N_hyper	exon	protein_coding-exon (ENSCAFG00000032120, exon 1 of 3)	Intergenic	protein_coding	128	ENSCAFG00000032120	C1QTNF6	C1q and TNF related 6 [Source:VGNC Symbol;Acc:VGNC:38584]	0.03012	0.653307	Shelf	Non-repeat
chr10_27566001	chr10	27566001	27566500	13	23.7333	15.7049	0.589433	-1.79118	0.00230916	0.0944452	N_hyper	intron	protein_coding-intron (ENSCAFG00000001519, intron 1 of 13)	Intergenic	protein_coding	1027	ENSCAFG00000001519	CSF2RB	colony stimulating factor 2 receptor subunit beta [Source:VGNC Symbol;Acc:VGNC:39656]	0.026104	0.549098	-	Non-repeat
chr10_27615001	chr10	27615001	27615500	10	24	14.541	0.715883	-1.85871	0.0014221	0.0776206	N_hyper	promoter-TSS	protein_coding-promoter-TSS (ENSCAFG00000001522)	Intergenic	protein_coding	10	ENSCAFG00000001522	NCF4	neutrophil cytosolic factor 4 [Source:VGNC Symbol;Acc:VGNC:43651]	0.02008	0.647295	-	Non-repeat
chr10_27841001	chr10	27841001	27841500	5	21.8	14.0656	0.625416	-1.92414	9.7686e-06	0.00921957	N_hyper	intron	protein_coding-intron (ENSCAFG00000029809, intron 1 of 3)	Intergenic	protein_coding	-7017	ENSCAFG00000029809	CACNG2	calcium voltage-gated channel auxiliary subunit gamma 2 [Source:VGNC Symbol;Acc:VGNC:38648]	0.01004	0.492986	-	Non-repeat
chr10_27972501	chr10	27972501	27973000	9	25.4667	16.4918	0.62073	-1.72018	0.000438679	0.0476357	N_hyper	Intergenic	Intergenic	Intergenic	lncRNA	-11473		NA	NA	0.018072	0.440882	Shelf	Non-repeat
chr10_33509001	chr10	33509001	33509500	9	35.0667	18.6393	0.905407	-1.48343	7.93383e-08	0.000821648	N_hyper	intron	protein_coding-intron (ENSCAFG00000001929, intron 9 of 9)	SINEC_b1|SINE|tRNA-Lys	protein_coding	97964	ENSCAFG00000001929	SLC41A2	solute carrier family 41 member 2 [Source:VGNC Symbol;Acc:VGNC:46413]	0.018072	0.442886	-	Repeat
chr10_41000501	chr10	41000501	41001000	12	26.5333	16.918	0.643145	-1.68139	9.9191e-05	0.0254838	N_hyper	intron	protein_coding-intron (ENSCAFG00000002152, intron 2 of 9)	MER5A|DNA|hAT-Charlie	protein_coding	23554	ENSCAFG00000002152	IL1R2	interleukin 1 receptor type 2 [Source:VGNC Symbol;Acc:VGNC:41959]	0.024096	0.509018	-	Repeat
chr10_45502001	chr10	45502001	45502500	7	41.9333	26.2131	0.673273	-1.09227	6.92298e-05	0.0215938	N_hyper	Intergenic	Intergenic	Intergenic	lncRNA	-48038		NA	NA	0.014056	0.59519	-	Non-repeat
chr10_45671001	chr10	45671001	45671500	14	25.2667	16.1475	0.640013	-1.74283	0.000783546	0.0605632	N_hyper	promoter-TSS	lncRNA-promoter-TSS (ENSCAFG00000037206)	Intergenic	lncRNA	-848	ENSCAFG00000037206			0.028112	0.643287	Shelf	Non-repeat
chr10_57666001	chr10	57666001	57666500	1	22.1333	14.3279	0.620984	-1.90173	9.7182e-05	0.0252148	N_hyper	intron	lncRNA-intron (ENSCAFG00000043555, intron 3 of 4)	L1MEg|LINE|L1	lncRNA	-64159	ENSCAFG00000043555			0.002008	0.336673	-	Repeat
chr10_62839001	chr10	62839001	62839500	23	29.0667	12.541	1.20295	-1.90707	5.47797e-06	0.00717854	N_hyper	Intergenic	Intergenic	Intergenic	protein_coding	9064		NA	NA	0.171875	0.806202	CpG Island	Non-repeat
chr10_62839501	chr10	62839501	62840000	29	33.0667	17.377	0.921231	-1.57073	8.82359e-06	0.0088124	N_hyper	Intergenic	Intergenic	Intergenic	protein_coding	9564		NA	NA	0.058233	0.460922	CpG Island	Non-repeat
chr10_64882001	chr10	64882001	64882500	20	31.8	20.0164	0.662367	-1.4556	0.00107193	0.0690419	N_hyper	intron	lncRNA-intron (ENSCAFG00000042086, intron 1 of 1)	Intergenic	lncRNA	6361	ENSCAFG00000042086			0.040161	0.541082	CpG Island	Non-repeat
chr10_66140501	chr10	66140501	66141000	59	169.133	105.197	0.682057	0.843635	0.000302983	0.0405638	N_hyper	Intergenic	Intergenic	CpG	protein_coding	-14713		NA	NA	0.118474	0.815631	CpG Island	Non-repeat
chr10_67374501	chr10	67374501	67375000	12	42.3333	27.5738	0.613846	-1.03925	0.000380477	0.0447023	N_hyper	Intergenic	Intergenic	L1MD|LINE|L1	lncRNA	4597		NA	NA	0.024096	0.40481	Shore	Repeat
chr10_67386501	chr10	67386501	67387000	8	34.6667	22.2951	0.631831	-1.32038	7.35278e-05	0.0221367	N_hyper	Intergenic	Intergenic	Intergenic	lncRNA	-7403		NA	NA	0.016064	0.503006	Shore	Non-repeat
chr10_67430501	chr10	67430501	67431000	14	24.5333	15.2623	0.677687	-1.80605	0.000794706	0.0609733	N_hyper	Intergenic	Intergenic	Intergenic	protein_coding	21104		NA	NA	0.028112	0.48497	-	Non-repeat
chr10_67600501	chr10	67600501	67601000	20	34.4667	21.4918	0.676199	-1.35778	0.00196138	0.0884515	N_hyper	Intergenic	Intergenic	Intergenic	lncRNA	-11643		NA	NA	0.040161	0.619238	Shelf	Non-repeat
chr11_1897501	chr11	1897501	1898000	11	22.8	14.377	0.65838	-1.88794	0.00217013	0.0920199	N_hyper	promoter-TSS	protein_coding-promoter-TSS (ENSCAFG00000000354)	Intergenic	protein_coding	1	ENSCAFG00000000354	LTC4S	leukotriene C4 synthase [Source:VGNC Symbol;Acc:VGNC:51742]	0.022088	0.593186	Shelf	Non-repeat
chr11_4738501	chr11	4738501	4739000	8	45.0667	22.2787	1.00912	-1.21325	0.00241107	0.0962755	N_hyper	Intergenic	Intergenic	L1_Canis1|LINE|L1	lncRNA	-12967		NA	NA	0.016064	0.440882	-	Repeat
chr11_21108001	chr11	21108001	21108500	72	57.3333	33.9672	0.751185	-0.718443	0.00111566	0.0702653	N_hyper	exon	protein_coding-exon (ENSCAFG00000000910, exon 1 of 1)	CpG	protein_coding	278	ENSCAFG00000000910	SOWAHA	sosondowah ankyrin repeat domain family member A [Source:VGNC Symbol;Acc:VGNC:46669]	0.14257	0.793587	CpG Island	Non-repeat
chr11_21108501	chr11	21108501	21109000	74	109.467	70.7213	0.627317	0.267493	0.00179266	0.085244	N_hyper	exon	protein_coding-exon (ENSCAFG00000000910, exon 1 of 1)	CpG	protein_coding	315	ENSCAFG00000000910	SOWAHA	sosondowah ankyrin repeat domain family member A [Source:VGNC Symbol;Acc:VGNC:46669]	0.148594	0.827655	CpG Island	Non-repeat
chr11_23496501	chr11	23496501	23497000	7	22.3333	13.6557	0.702819	-1.94281	0.000221712	0.0355366	N_hyper	Intergenic	Intergenic	Intergenic	protein_coding	-3399		NA	NA	0.014056	0.57515	-	Non-repeat
chr11_27125001	chr11	27125001	27125500	7	38.6667	24.7705	0.637676	-1.17781	1.78639e-06	0.00417119	N_hyper	Intergenic	Intergenic	SINEC_Cf|SINE|tRNA-Lys	protein_coding	55413		NA	NA	0.014056	0.396794	-	Repeat
chr11_39598501	chr11	39598501	39599000	18	25.2	15.2295	0.720134	-1.79841	2.31062e-07	0.00150438	N_hyper	intron	lncRNA-intron (ENSCAFG00000044595, intron 3 of 3)	SINEC_Cf2|SINE|tRNA-Lys	snRNA	25651	ENSCAFG00000044595			0.036145	0.523046	-	Repeat
chr11_42672001	chr11	42672001	42672500	38	47.3333	30.0164	0.652711	-0.913774	0.0011385	0.0708352	N_hyper	promoter-TSS	protein_coding-promoter-TSS (ENSCAFG00000001688)	CpG	protein_coding	-967	ENSCAFG00000001688	ELAVL2	ELAV like RNA binding protein 2 [Source:VGNC Symbol;Acc:VGNC:51712]	0.076305	0.625251	CpG Island	Non-repeat
chr11_44090501	chr11	44090501	44091000	9	20.6	13.5246	0.600625	-1.98044	0.00261133	0.0994652	N_hyper	intron	lncRNA-intron (ENSCAFG00000047801, intron 3 of 5)	SINEC_Cf3|SINE|tRNA-Lys	snRNA	-34571	ENSCAFG00000047801			0.018072	0.492986	-	Repeat
chr11_50917501	chr11	50917501	50918000	18	87.2667	57.8525	0.589926	-0.0242173	0.000993231	0.0668016	N_hyper	Intergenic	Intergenic	SINEC_Cf3|SINE|tRNA-Lys	protein_coding	-15215		NA	NA	0.036145	0.486974	Shore	Repeat
chr11_51864001	chr11	51864001	51864500	11	27	16.8689	0.672635	-1.67785	2.86849e-05	0.0149478	N_hyper	intron	protein_coding-intron (ENSCAFG00000002030, intron 9 of 37)	SINEC_Cf|SINE|tRNA-Lys	protein_coding	-133122	ENSCAFG00000002030	UNC13B	unc-13 homolog B [Source:HGNC Symbol;Acc:HGNC:12566]	0.022088	0.436874	-	Repeat
chr11_51947501	chr11	51947501	51948000	2	40.4	26.6885	0.593683	-1.08855	3.58759e-06	0.00596208	N_hyper	Intergenic	Intergenic	Intergenic	protein_coding	-49622		NA	NA	0.004016	0.368737	-	Non-repeat
chr11_51948001	chr11	51948001	51948500	7	43.3333	28.0328	0.623915	-1.01433	5.33971e-07	0.00240918	N_hyper	Intergenic	Intergenic	Intergenic	protein_coding	-49122		NA	NA	0.014056	0.422846	-	Non-repeat
chr11_53342501	chr11	53342501	53343000	73	28.8	16.2787	0.81604	-1.68591	0.000206924	0.0345247	N_hyper	intron	protein_coding-intron (ENSCAFG00000002357, intron 5 of 9)	CpG	protein_coding	48223	ENSCAFG00000002357	PAX5	paired box 5 [Source:VGNC Symbol;Acc:VGNC:44278]	0.144578	0.783567	CpG Island	Non-repeat
chr11_69040001	chr11	69040001	69040500	3	36.6	23.3934	0.64071	-1.25365	0.000920925	0.0647582	N_hyper	Intergenic	Intergenic	L1MEf|LINE|L1	protein_coding	-32896		NA	NA	0.006024	0.292585	-	Repeat
chr12_447001	chr12	447001	447500	3	49.6667	29.6721	0.738373	-0.906533	0.000412556	0.0463918	N_hyper	intron	protein_coding-intron (ENSCAFG00000000414, intron 6 of 12)	Intergenic	protein_coding	5356	ENSCAFG00000000414	ATAT1	alpha tubulin acetyltransferase 1 [Source:VGNC Symbol;Acc:VGNC:38204]	0.006024	0.39479	-	Non-repeat
chr12_447501	chr12	447501	448000	8	58.6667	37.6066	0.637395	-0.609367	0.00018345	0.0328194	N_hyper	intron	protein_coding-intron (ENSCAFG00000000414, intron 6 of 12)	SINEC_a2|SINE|tRNA-Lys	protein_coding	5856	ENSCAFG00000000414	ATAT1	alpha tubulin acetyltransferase 1 [Source:VGNC Symbol;Acc:VGNC:38204]	0.016064	0.44489	-	Repeat
chr12_1288501	chr12	1288501	1289000	10	37.0667	24.4098	0.59812	-1.20763	0.000658023	0.0564982	N_hyper	intron	protein_coding-intron (ENSCAFG00000000641, intron 1 of 1)	L1_Canid_|LINE|L1	protein_coding	-3311	ENSCAFG00000000641			0.02008	0.416834	Shore	Repeat
chr12_3959001	chr12	3959001	3959500	3	33.7333	20.9508	0.68175	-1.39019	3.37964e-07	0.00182333	N_hyper	Intergenic	Intergenic	MLT1O|LTR|ERVL-MaLR	protein_coding	-3903		NA	NA	0.006024	0.390782	Shelf	Repeat
chr12_4685001	chr12	4685001	4685500	13	34.2667	22.3443	0.611919	-1.32241	7.69616e-06	0.00827272	N_hyper	Intergenic	Intergenic	SINEC_Cf2|SINE|tRNA-Lys	protein_coding	13791		NA	NA	0.026694	0.447853	-	Repeat
chr12_5223001	chr12	5223001	5223500	1	21.0667	13.6885	0.615074	-1.96133	0.00165226	0.082404	N_hyper	Intergenic	Intergenic	Intergenic	protein_coding	-16499		NA	NA	0.002008	0.47495	-	Non-repeat
chr12_9470001	chr12	9470001	9470500	1	30.2	18.5574	0.696511	-1.54657	6.35141e-05	0.0207483	N_hyper	Intergenic	Intergenic	Intergenic	lncRNA	-72247		NA	NA	0.002008	0.430862	-	Non-repeat
chr12_11041501	chr12	11041501	11042000	10	23.6667	14.918	0.65943	-1.84033	0.000440743	0.047726	N_hyper	Intergenic	Intergenic	Intergenic	lncRNA	6215		NA	NA	0.02008	0.446894	Shelf	Non-repeat
chr12_12430001	chr12	12430001	12430500	8	23.2	14.3934	0.681667	-1.88054	2.98362e-05	0.0151418	N_hyper	Intergenic	Intergenic	Intergenic	lncRNA	-66155		NA	NA	0.016064	0.603206	Shore	Non-repeat
chr12_20036501	chr12	20036501	20037000	9	36.5333	22.4918	0.694842	-1.29224	0.00016553	0.0315891	N_hyper	intron	protein_coding-intron (ENSCAFG00000030193, intron 1 of 1)	SINEC_Cf|SINE|tRNA-Lys	protein_coding	16735	ENSCAFG00000030193	PAQR8	progestin and adipoQ receptor family member 8 [Source:VGNC Symbol;Acc:VGNC:57227]	0.018072	0.462926	-	Repeat
chr12_20628001	chr12	20628001	20628500	4	24.8667	16.4426	0.590848	-1.73143	0.00163148	0.0819207	N_hyper	intron	protein_coding-intron (ENSCAFG00000002273, intron 2 of 4)	Intergenic	protein_coding	11942	ENSCAFG00000002273	GCM1	glial cells missing transcription factor 1 [Source:VGNC Symbol;Acc:VGNC:41149]	0.008032	0.511022	-	Non-repeat
chr12_30892001	chr12	30892001	30892500	3	22	14.3607	0.609033	-1.90179	0.000222183	0.0355622	N_hyper	Intergenic	Intergenic	Intergenic	protein_coding	-81065		NA	NA	0.006024	0.342685	-	Non-repeat
chr12_41072501	chr12	41072501	41073000	8	30.1333	19.623	0.61335	-1.49443	3.69395e-05	0.0164003	N_hyper	intron	protein_coding-intron (ENSCAFG00000002848, intron 6 of 10)	SINEC_Cf|SINE|tRNA-Lys	protein_coding	32828	ENSCAFG00000002848	BCKDHB	branched chain keto acid dehydrogenase E1 subunit beta [Source:VGNC Symbol;Acc:VGNC:38406]	0.016064	0.374749	-	Repeat
chr12_45141001	chr12	45141001	45141500	1	26.9333	17.8361	0.589093	-1.62605	0.00014334	0.0296745	N_hyper	intron	lncRNA-intron (ENSCAFG00000041408, intron 1 of 1)	Intergenic	lncRNA	13403	ENSCAFG00000041580			0.002008	0.402806	-	Non-repeat
chr12_50742001	chr12	50742001	50742500	10	56.5333	37.5574	0.58631	-0.624768	3.82771e-08	0.000578229	N_hyper	Intergenic	Intergenic	SINEC_Cf|SINE|tRNA-Lys	lncRNA	77483		NA	NA	0.02008	0.396794	-	Repeat
chr12_63547001	chr12	63547001	63547500	12	43.7333	21.7541	1.00117	-1.24912	4.94339e-07	0.00230101	N_hyper	Intergenic	Intergenic	Intergenic	protein_coding	76277		NA	NA	0.024096	0.553106	-	Non-repeat
chr12_63547501	chr12	63547501	63548000	17	45.0667	26.082	0.783856	-1.06888	0.000182648	0.0327618	N_hyper	Intergenic	Intergenic	Intergenic	protein_coding	76777		NA	NA	0.034137	0.563126	-	Non-repeat
chr12_64414001	chr12	64414001	64414500	1	26.2	16.9344	0.623734	-1.6851	1.36292e-07	0.00108684	N_hyper	intron	protein_coding-intron (ENSCAFG00000030036, intron 6 of 6)	L1ME4a|LINE|L1	protein_coding	-91526	ENSCAFG00000030036	PDSS2	decaprenyl diphosphate synthase subunit 2 [Source:VGNC Symbol;Acc:VGNC:44395]	0.002008	0.296593	-	Repeat
chr12_65234001	chr12	65234001	65234500	16	74.5333	44.2295	0.74924	-0.354873	1.41626e-05	0.0108753	N_hyper	Intergenic	Intergenic	SINEC_Cf|SINE|tRNA-Lys	protein_coding	24709		NA	NA	0.032129	0.448898	CpG Island	Repeat
chr12_67436001	chr12	67436001	67436500	16	40.2667	25	0.682915	-1.15348	9.64269e-05	0.0250996	N_hyper	intron	lncRNA-intron (ENSCAFG00000041921, intron 2 of 2)	SINEC_Cf|SINE|tRNA-Lys	lncRNA	2648	ENSCAFG00000041921			0.032129	0.503006	Shore	Repeat
chr12_67445501	chr12	67445501	67446000	2	21.4	13.6066	0.646484	-1.96145	0.000730066	0.0589355	N_hyper	intron	lncRNA-intron (ENSCAFG00000041921, intron 2 of 2)	Intergenic	protein_coding	-2390	ENSCAFG00000041921			0.004016	0.362725	-	Non-repeat
chr12_67460001	chr12	67460001	67460500	14	50.6	31.6557	0.672248	-0.836159	1.87709e-05	0.0122523	N_hyper	Intergenic	Intergenic	Intergenic	protein_coding	12110		NA	NA	0.028112	0.529058	-	Non-repeat
chr12_72465501	chr12	72465501	72466000	4	24.6667	16.1639	0.603738	-1.75053	5.92055e-05	0.0200607	N_hyper	intron	protein_coding-intron (ENSCAFG00000004119, intron 3 of 8)	Intergenic	protein_coding	6710	ENSCAFG00000004119	TBP	TATA-box binding protein [Source:VGNC Symbol;Acc:VGNC:47164]	0.023256	0.468208	-	Non-repeat
chr13_2013001	chr13	2013001	2013500	2	40.1333	24.5082	0.706436	-1.17381	0.000750925	0.0595584	N_hyper	Intergenic	Intergenic	Charlie13a|DNA|hAT-Charlie	protein_coding	-2657		NA	NA	0.004016	0.356713	-	Repeat
chr13_2124501	chr13	2124501	2125000	13	50.8	32.3607	0.646349	-0.81305	6.00546e-07	0.00248937	N_hyper	intron	protein_coding-intron (ENSCAFG00000031661, intron 15 of 16)	Intergenic	snRNA	-20076	ENSCAFG00000031661			0.026104	0.509018	-	Non-repeat
chr13_2125001	chr13	2125001	2125500	4	36.9333	22.1311	0.733476	-1.30334	1.8851e-07	0.00137576	N_hyper	intron	protein_coding-intron (ENSCAFG00000031661, intron 15 of 16)	SINEC_a1|SINE|tRNA-Lys	snRNA	-19576	ENSCAFG00000031661			0.008032	0.352705	-	Repeat
chr13_4672001	chr13	4672001	4672500	11	28.8	18.7705	0.611934	-1.55318	0.000624102	0.0552001	N_hyper	intron	protein_coding-intron (ENSCAFG00000032147, intron 2 of 2)	MIRc|SINE|MIR	protein_coding	-33298	ENSCAFG00000032147	BAALC	BAALC binder of MAP3K1 and KLF4 [Source:VGNC Symbol;Acc:VGNC:38356]	0.022088	0.543086	-	Repeat
chr13_8656501	chr13	8656501	8657000	9	22.6	13.918	0.692399	-1.92098	7.19115e-06	0.0080495	N_hyper	intron	protein_coding-intron (ENSCAFG00000000696, intron 4 of 4)	SINEC_Cf|SINE|tRNA-Lys	protein_coding	26224	ENSCAFG00000000696	RSPO2	R-spondin 2 [Source:VGNC Symbol;Acc:VGNC:45783]	0.018072	0.426854	-	Repeat
chr13_9611001	chr13	9611001	9611500	7	22.1333	13.5574	0.699893	-1.9526	0.000326982	0.0417213	N_hyper	Intergenic	Intergenic	Intergenic	protein_coding	-31136		NA	NA	0.012048	0.44489	-	Non-repeat
chr13_10892001	chr13	10892001	10892500	6	23.6	15.3443	0.614833	-1.81506	0.000436102	0.0474976	N_hyper	Intergenic	Intergenic	SINEC_Cf2|SINE|tRNA-Lys	protein_coding	11997		NA	NA	0.012048	0.376754	-	Repeat
chr13_20152501	chr13	20152501	20153000	9	33.2667	21.6885	0.612353	-1.36219	2.44288e-05	0.0138379	N_hyper	Intergenic	Intergenic	SINEC_Cf|SINE|tRNA-Lys	snRNA	-164691		NA	NA	0.018072	0.46493	-	Repeat
chr13_22811001	chr13	22811001	22811500	4	31.6	18.1148	0.796403	-1.55152	0.000817048	0.0617691	N_hyper	Intergenic	Intergenic	MLT1L|LTR|ERVL-MaLR	protein_coding	-16798		NA	NA	0.008032	0.503006	-	Repeat
chr13_22811501	chr13	22811501	22812000	12	38.7333	21.2459	0.860454	-1.32236	0.000549032	0.0523005	N_hyper	Intergenic	Intergenic	Intergenic	protein_coding	-17298		NA	NA	0.022088	0.428858	-	Non-repeat
chr13_23410501	chr13	23410501	23411000	28	33.6667	20.2623	0.726946	-1.42254	0.000447328	0.0480237	N_hyper	Intergenic	Intergenic	Intergenic	protein_coding	72963		NA	NA	0.054217	0.623246	CpG Island	Non-repeat
chr13_29720001	chr13	29720001	29720500	13	64.4667	41.918	0.61725	-0.465047	1.13876e-07	0.000976197	N_hyper	intron	protein_coding-intron (ENSCAFG00000001141, intron 3 of 15)	intron (NM_001284434, intron 2 of 14)	protein_coding	10176	ENSCAFG00000001141	NDRG1	N-myc downstream regulated 1 [Source:VGNC Symbol;Acc:VGNC:59047]	0.026104	0.59519	-	Non-repeat
chr13_34960001	chr13	34960001	34960500	10	33.4	21.6066	0.623477	-1.36441	6.50376e-06	0.00774349	N_hyper	intron	protein_coding-intron (ENSCAFG00000001181, intron 15 of 21)	L1MA9|LINE|L1	protein_coding	155243	ENSCAFG00000001181	TRAPPC9	trafficking protein particle complex 9 [Source:VGNC Symbol;Acc:VGNC:47788]	0.02008	0.418838	-	Repeat
chr13_37332501	chr13	37332501	37333000	35	46.8	30.7869	0.599951	-0.893209	0.00161136	0.0815154	N_hyper	intron	protein_coding-intron (ENSCAFG00000032391, intron 1 of 4)	Intergenic	protein_coding	4083	ENSCAFG00000032391	FAM83H	family with sequence similarity 83 member H [Source:VGNC Symbol;Acc:VGNC:40705]	0.16129	0.834862	CpG Island	Non-repeat
chr13_37480501	chr13	37480501	37481000	31	67.1333	38.6721	0.791503	-0.528474	2.96181e-07	0.00169187	N_hyper	intron	protein_coding-intron (ENSCAFG00000001433, intron 1 of 33)	Intergenic	protein_coding	-3780	ENSCAFG00000001433	PLEC	plectin [Source:VGNC Symbol;Acc:VGNC:44665]	0.062249	0.695391	Shore	Non-repeat
chr13_37507001	chr13	37507001	37507500	31	24.5333	15.2295	0.681375	-1.808	0.00157355	0.0807576	N_hyper	intron	protein_coding-intron (ENSCAFG00000001433, intron 1 of 20)	CpG	protein_coding	-4966	ENSCAFG00000001433	PLEC	plectin [Source:VGNC Symbol;Acc:VGNC:44665]	0.062249	0.727455	CpG Island	Non-repeat
chr13_37749501	chr13	37749501	37750000	20	143.667	93.2787	0.620232	0.656303	1.24435e-08	0.00029071	N_hyper	intron	protein_coding-intron (ENSCAFG00000024926, intron 2 of 16)	Intergenic	protein_coding	7165	ENSCAFG00000024926	DGAT1	diacylglycerol O-acyltransferase 1 [Source:VGNC Symbol;Acc:VGNC:39912]	0.040161	0.693387	Shore	Non-repeat
chr13_38369501	chr13	38369501	38370000	1	28.7333	18.8197	0.604767	-1.55146	0.000145722	0.0298672	N_hyper	Intergenic	Intergenic	L1_Carn7|LINE|L1	protein_coding	-14283		NA	NA	0.002008	0.272545	-	Repeat
chr13_39601001	chr13	39601001	39601500	13	33	18.9672	0.792742	-1.49207	7.60736e-06	0.00822886	N_hyper	Intergenic	Intergenic	Intergenic	snRNA	6401		NA	NA	0.026104	0.448898	-	Non-repeat
chr13_40256001	chr13	40256001	40256500	10	45.6667	28.9508	0.653084	-0.962907	0.00256279	0.0986578	N_hyper	TTS	miRNA-TTS (ENSCAFG00000048175)	TTS (NR_128837)	miRNA	789	ENSCAFG00000048175			0.02008	0.59519	-	Non-repeat
chr13_43400501	chr13	43400501	43401000	32	29.2667	18.8852	0.626429	-1.54159	0.000115072	0.0272655	N_hyper	promoter-TSS	protein_coding-promoter-TSS (ENSCAFG00000001903)	Intergenic	protein_coding	-751	ENSCAFG00000001903	ATP10D	ATPase phospholipid transporting 10D (putative) [Source:VGNC Symbol;Acc:VGNC:55155]	0.062249	0.563126	CpG Island	Non-repeat
chr13_54901001	chr13	54901001	54901500	1	24.4	15.4098	0.65716	-1.79937	0.00200246	0.0891199	N_hyper	Intergenic	Intergenic	L1MC|LINE|L1	protein_coding	471844		NA	NA	0.002008	0.252505	-	Repeat
chr13_60208001	chr13	60208001	60208500	8	29.2	19.0328	0.611954	-1.53486	5.75689e-05	0.0198473	N_hyper	intron	protein_coding-intron (ENSCAFG00000002931, intron 1 of 6)	Intergenic	protein_coding	2314	ENSCAFG00000002931	DCK	deoxycytidine kinase [Source:VGNC Symbol;Acc:VGNC:39802]	0.016064	0.418838	Shore	Non-repeat
chr13_60208501	chr13	60208501	60209000	5	22.5333	13.1148	0.772975	-1.9757	3.11853e-06	0.00563368	N_hyper	intron	protein_coding-intron (ENSCAFG00000002931, intron 1 of 6)	Intergenic	protein_coding	2814	ENSCAFG00000002931	DCK	deoxycytidine kinase [Source:VGNC Symbol;Acc:VGNC:39802]	0.01004	0.416834	Shore	Non-repeat
chr13_61181001	chr13	61181001	61181500	1	23.8	14.6721	0.691383	-1.85376	0.00119297	0.0721223	N_hyper	Intergenic	Intergenic	Intergenic	pseudogene	32423		NA	NA	0.002008	0.312625	-	Non-repeat
chr13_62375501	chr13	62375501	62376000	4	36.1333	22.7377	0.663272	-1.28603	5.34666e-09	0.000171877	N_hyper	promoter-TSS	lncRNA-promoter-TSS (ENSCAFG00000047199)	Intergenic	lncRNA	-712	ENSCAFG00000047199			0.008032	0.462926	-	Non-repeat
chr14_268001	chr14	268001	268500	80	310.267	199.836	0.632158	1.74405	0.000212088	0.0348354	N_hyper	Intergenic	Intergenic	CpG	lncRNA	144690		NA	NA	0.158635	0.809619	CpG Island	Non-repeat
chr14_6819501	chr14	6819501	6820000	5	28.2	15.5738	0.849794	-1.73447	0.00254103	0.0983573	N_hyper	Intergenic	Intergenic	Intergenic	protein_coding	-11336		NA	NA	0.01004	0.418838	-	Non-repeat
chr14_7377001	chr14	7377001	7377500	2	23.0667	15	0.614612	-1.84441	0.000221684	0.0355366	N_hyper	intron	protein_coding-intron (ENSCAFG00000001524, intron 4 of 16)	Tigger1a_Car|DNA|TcMar-Tigger	protein_coding	-35684	ENSCAFG00000001524	AHCYL2	adenosylhomocysteinase like 2 [Source:VGNC Symbol;Acc:VGNC:37726]	0.004016	0.320641	-	Repeat
chr14_11639501	chr14	11639501	11640000	12	28.3333	17.5902	0.681901	-1.62081	0.000161475	0.0313116	N_hyper	Intergenic	Intergenic	(TCTCTG)n|Simple_repeat|Simple_repeat	protein_coding	-7164		NA	NA	0.024096	0.466934	-	Repeat
chr14_20519501	chr14	20519501	20520000	11	50.2	33.0164	0.600622	-0.797859	9.74486e-06	0.00921957	N_hyper	intron	protein_coding-intron (ENSCAFG00000002110, intron 11 of 19)	SINEC_Cf|SINE|tRNA-Lys	protein_coding	123234	ENSCAFG00000002110	PPP1R9A	protein phosphatase 1 regulatory subunit 9A [Source:VGNC Symbol;Acc:VGNC:44902]	0.022088	0.482966	-	Repeat
chr14_29458501	chr14	29458501	29459000	9	38.1333	24.8197	0.615025	-1.18111	1.50968e-05	0.0110534	N_hyper	intron	protein_coding-intron (ENSCAFG00000002402, intron 2 of 23)	Intergenic	processed_pseudogene	18277	ENSCAFG00000002402	DGKB	diacylglycerol kinase beta [Source:VGNC Symbol;Acc:VGNC:39916]	0.016064	0.390782	-	Non-repeat
chr14_29459001	chr14	29459001	29459500	1	34.4667	21.7377	0.659918	-1.34692	7.23726e-06	0.00805828	N_hyper	intron	protein_coding-intron (ENSCAFG00000002402, intron 2 of 23)	Intergenic	processed_pseudogene	18777	ENSCAFG00000002402	DGKB	diacylglycerol kinase beta [Source:VGNC Symbol;Acc:VGNC:39916]	0.002008	0.352705	-	Non-repeat
chr14_32629001	chr14	32629001	32629500	9	48.5333	32.2459	0.585955	-0.8338	2.28672e-06	0.00476166	N_hyper	intron	protein_coding-intron (ENSCAFG00000002498, intron 1 of 15)	SINEC_Cf|SINE|tRNA-Lys	snRNA	-133918	ENSCAFG00000002498	HDAC9	histone deacetylase 9 [Source:VGNC Symbol;Acc:VGNC:50632]	0.018072	0.428858	-	Repeat
chr14_35416001	chr14	35416001	35416500	9	28.4	18.2623	0.631178	-1.58449	0.00207449	0.0903746	N_hyper	intron	protein_coding-intron (ENSCAFG00000002671, intron 4 of 5)	L1MB8|LINE|L1	protein_coding	49086	ENSCAFG00000002671	SP4	Sp4 transcription factor [Source:VGNC Symbol;Acc:VGNC:46687]	0.018072	0.364729	-	Repeat
chr14_35730501	chr14	35730501	35731000	7	31.3333	20.6721	0.594818	-1.43024	0.000295703	0.0401622	N_hyper	intron	protein_coding-intron (ENSCAFG00000002717, intron 66 of 82)	Intergenic	protein_coding	104703	ENSCAFG00000002717	DNAH11	dynein axonemal heavy chain 11 [Source:VGNC Symbol;Acc:VGNC:40013]	0.014056	0.446894	-	Non-repeat
chr14_35971001	chr14	35971001	35971500	17	28.4	18.0492	0.648279	-1.59561	2.73151e-05	0.014623	N_hyper	Intergenic	Intergenic	L3|LINE|CR1	lncRNA	135776		NA	NA	0.034137	0.507014	CpG Island	Repeat
chr14_40687001	chr14	40687001	40687500	10	36.1333	18.1639	0.985635	-1.49361	4.86585e-05	0.0184025	N_hyper	intron	protein_coding-intron (ENSCAFG00000002977, intron 5 of 7)	SINEC_Cf|SINE|tRNA-Lys	snRNA	39021	ENSCAFG00000002977	HIBADH	3-hydroxyisobutyrate dehydrogenase [Source:VGNC Symbol;Acc:VGNC:99776]	0.02008	0.418838	-	Repeat
chr14_41760001	chr14	41760001	41760500	14	25.5333	14.8197	0.777564	-1.81808	0.000345897	0.0427452	N_hyper	promoter-TSS	protein_coding-promoter-TSS (ENSCAFG00000003005)	Intergenic	protein_coding	-238	ENSCAFG00000003005	CREB5	cAMP responsive element binding protein 5 [Source:VGNC Symbol;Acc:VGNC:39600]	0.028112	0.51503	-	Non-repeat
chr14_41966001	chr14	41966001	41966500	8	26.2667	16.3115	0.68097	-1.71932	0.000373511	0.0443107	N_hyper	Intergenic	Intergenic	Intergenic	lncRNA	35648		NA	NA	0.016064	0.446894	-	Non-repeat
chr14_41966501	chr14	41966501	41967000	5	25.0667	15.4426	0.692219	-1.78738	0.000442689	0.0477922	N_hyper	Intergenic	Intergenic	Intergenic	lncRNA	35148		NA	NA	0.01004	0.380762	-	Non-repeat
chr14_42342501	chr14	42342501	42343000	4	25.9333	16.2951	0.664386	-1.72496	0.00102869	0.0678532	N_hyper	intron	protein_coding-intron (ENSCAFG00000003023, intron 1 of 12)	Intergenic	snoRNA	-39713	ENSCAFG00000003023	CHN2	chimerin 2 [Source:VGNC Symbol;Acc:VGNC:49738]	0.006024	0.432866	-	Non-repeat
chr14_45023501	chr14	45023501	45024000	6	21.4667	13.0984	0.705057	-1.99489	6.71338e-06	0.00785388	N_hyper	Intergenic	Intergenic	Intergenic	protein_coding	-2304		NA	NA	0.012048	0.43487	-	Non-repeat
chr14_45024001	chr14	45024001	45024500	9	28.2	17.459	0.6855	-1.62946	4.81178e-06	0.00687479	N_hyper	Intergenic	Intergenic	Intergenic	protein_coding	-2804		NA	NA	0.018072	0.426854	Shelf	Non-repeat
chr14_52072501	chr14	52072501	52073000	14	46.2	30.2131	0.607837	-0.916499	0.00160033	0.0812826	N_hyper	intron	protein_coding-intron (ENSCAFG00000003322, intron 9 of 11)	SINEC_Cf|SINE|tRNA-Lys	protein_coding	19317	ENSCAFG00000003322	IFRD1	interferon related developmental regulator 1 [Source:VGNC Symbol;Acc:VGNC:41882]	0.028112	0.509018	-	Repeat
chr15_1747001	chr15	1747001	1747500	15	20.9333	13.8525	0.589225	-1.95249	0.00201985	0.0894267	N_hyper	Intergenic	Intergenic	Intergenic	lncRNA	-5247		NA	NA	0.028112	0.651303	Shore	Non-repeat
chr15_3450001	chr15	3450001	3450500	9	54.6667	33.541	0.700632	-0.749701	2.60125e-07	0.00158337	N_hyper	intron	protein_coding-intron (ENSCAFG00000003120, intron 54 of 97)	Intergenic	protein_coding	-92419	ENSCAFG00000003120	MACF1	microtubule actin crosslinking factor 1 [Source:VGNC Symbol;Acc:VGNC:54215]	0.018072	0.396794	-	Non-repeat
chr15_3682001	chr15	3682001	3682500	4	25.2667	12.2295	1.0378	-1.99063	0.000348769	0.0428724	N_hyper	Intergenic	Intergenic	SINEC_c2|SINE|tRNA-Lys	snRNA	50954		NA	NA	0.008032	0.448898	-	Repeat
chr15_4548001	chr15	4548001	4548500	90	25.3333	12.3115	1.03172	-1.9837	0.00122593	0.0729537	N_hyper	exon	protein_coding-exon (ENSCAFG00000003201, exon 1 of 2)	(CGG)n|Simple_repeat|Simple_repeat	protein_coding	331	ENSCAFG00000003201	POU3F1	POU class 3 homeobox 1 [Source:VGNC Symbol;Acc:VGNC:44829]	0.180723	0.849699	-	Repeat
chr15_4586501	chr15	4586501	4587000	7	23.3333	15.3443	0.598556	-1.81907	0.000739108	0.0592291	N_hyper	intron	protein_coding-intron (ENSCAFG00000003210, intron 1 of 5)	Intergenic	protein_coding	4268	ENSCAFG00000003210	FHL3	four and a half LIM domains 3 [Source:VGNC Symbol;Acc:VGNC:40873]	0.014056	0.60521	Shore	Non-repeat
chr15_5748501	chr15	5748501	5749000	17	21	13.1803	0.664773	-1.99707	0.000114768	0.0272281	N_hyper	intron	lncRNA-intron (ENSCAFG00000044644, intron 1 of 1)	Intergenic	lncRNA	28773	ENSCAFG00000044644			0.034137	0.691383	Shore	Non-repeat
chr15_5820001	chr15	5820001	5820500	25	28.8	16.2787	0.815881	-1.68583	0.000318208	0.0412682	N_hyper	Intergenic	Intergenic	MIR|SINE|MIR	protein_coding	-1774		NA	NA	0.050201	0.633267	-	Repeat
chr15_6111501	chr15	6111501	6112000	39	30.1333	19.1803	0.646136	-1.51614	2.07461e-05	0.012744	N_hyper	intron	protein_coding-intron (ENSCAFG00000032454, intron 3 of 3)	Intergenic	protein_coding	12047	ENSCAFG00000032454	COL8A2	collagen type VIII alpha 2 chain [Source:VGNC Symbol;Acc:VGNC:39485]	0.076305	0.747495	Shore	Non-repeat
chr15_6877501	chr15	6877501	6878000	10	35.6	20.4098	0.797089	-1.39396	0.000637841	0.0557077	N_hyper	Intergenic	Intergenic	SINEC_Cf|SINE|tRNA-Lys	protein_coding	-2314		NA	NA	0.02008	0.46493	Shore	Repeat
chr15_10187001	chr15	10187001	10187500	1	23.3333	12.9344	0.842995	-1.97484	4.15926e-06	0.00638598	N_hyper	intron	protein_coding-intron (ENSCAFG00000030850, intron 1 of 3)	L1_Carn2|LINE|L1	protein_coding	29767	ENSCAFG00000030850	C15H1orf185	chromosome 15 C1orf185 homolog [Source:VGNC Symbol;Acc:VGNC:52499]	0.002008	0.368737	-	Repeat
chr15_13128001	chr15	13128001	13128500	20	57.8	38.1803	0.59438	-0.599798	2.75152e-05	0.0146733	N_hyper	Intergenic	Intergenic	Intergenic	lncRNA	-34452		NA	NA	0.040161	0.639279	CpG Island	Non-repeat
chr15_13435001	chr15	13435001	13435500	10	28.2	18.4918	0.60299	-1.57495	0.00136195	0.0763407	N_hyper	exon	lncRNA-exon (ENSCAFG00000045791, exon 2 of 2)	SINEC_Cf3|SINE|tRNA-Lys	lncRNA	2183	ENSCAFG00000045791			0.02008	0.466934	-	Repeat
chr15_14204501	chr15	14204501	14205000	25	22.0667	13.6557	0.684694	-1.94674	0.000789379	0.0608034	N_hyper	Intergenic	Intergenic	SINEC_a2|SINE|tRNA-Lys	protein_coding	7435		NA	NA	0.048193	0.613226	CpG Island	Repeat
chr15_18542501	chr15	18542501	18543000	14	28.5333	15.5574	0.867709	-1.7307	1.14557e-05	0.00991956	N_hyper	intron	protein_coding-intron (ENSCAFG00000005657, intron 1 of 10)	SINEC_Cf2|SINE|tRNA-Lys	protein_coding	3780	ENSCAFG00000005665	KRR1	KRR1 small subunit processome component homolog [Source:HGNC Symbol;Acc:HGNC:5176]	0.028112	0.450902	Shelf	Repeat
chr15_42182001	chr15	42182001	42182500	11	26.5333	17.5902	0.587393	-1.64452	0.00177758	0.0849688	N_hyper	Intergenic	Intergenic	L2a|LINE|L2	protein_coding	-5539		NA	NA	0.022088	0.49499	Shore	Repeat
chr15_46409501	chr15	46409501	46410000	13	43.4	25.7213	0.749637	-1.09702	0.00258668	0.0990583	N_hyper	intron	protein_coding-intron (ENSCAFG00000007813, intron 7 of 7)	SINEC_Cf|SINE|tRNA-Lys	protein_coding	300380	ENSCAFG00000007813	NR3C2	nuclear receptor subfamily 3 group C member 2 [Source:VGNC Symbol;Acc:VGNC:43953]	0.026104	0.428858	-	Repeat
chr15_48926501	chr15	48926501	48927000	10	35	22.3607	0.641211	-1.31392	2.42269e-05	0.0137921	N_hyper	intron	protein_coding-intron (ENSCAFG00000007907, intron 1 of 55)	Intergenic	protein_coding	68946	ENSCAFG00000007907	LRBA	LPS responsive beige-like anchor protein [Source:VGNC Symbol;Acc:VGNC:42757]	0.02008	0.418838	-	Non-repeat
chr15_50472001	chr15	50472001	50472500	5	30.4667	20.0984	0.595015	-1.46739	0.0025441	0.0984057	N_hyper	Intergenic	Intergenic	Intergenic	protein_coding	-55056		NA	NA	0.01004	0.450902	-	Non-repeat
chr16_280501	chr16	280501	281000	78	116.867	65.9672	0.821828	0.224574	0.000181048	0.032631	N_hyper	intron	protein_coding-intron (ENSCAFG00000012301, intron 1 of 28)	CpG	protein_coding	-12173	ENSCAFG00000012301	TNS3	tensin 3 [Source:VGNC Symbol;Acc:VGNC:51833]	0.154618	0.855711	CpG Island	Non-repeat
chr16_1022001	chr16	1022001	1022500	90	35.6	14.8361	1.25384	-1.67319	3.16339e-05	0.0153392	N_hyper	exon	protein_coding-exon (ENSCAFG00000012294, exon 1 of 4)	CpG	protein_coding	279	ENSCAFG00000012294	IGFBP3	insulin like growth factor binding protein 3 [Source:VGNC Symbol;Acc:VGNC:41904]	0.176707	0.821643	CpG Island	Non-repeat
chr16_5673501	chr16	5673501	5674000	78	72.2667	39.9508	0.851259	-0.4662	0.00251477	0.097986	N_hyper	promoter-TSS	protein_coding-promoter-TSS (ENSCAFG00000003503)	G-rich|Low_complexity|Low_complexity	protein_coding	-183	ENSCAFG00000003503	ARHGEF5	Rho guanine nucleotide exchange factor 5 [Source:VGNC Symbol;Acc:VGNC:38090]	0.156627	0.837675	-	Repeat
chr16_6287501	chr16	6287501	6288000	48	29.4	14.6557	0.996202	-1.77078	0.000208419	0.0345805	N_hyper	promoter-TSS	protein_coding-promoter-TSS (ENSCAFG00000003578)	CpG	lncRNA	-46	ENSCAFG00000003578	EPHA1	EPH receptor A1 [Source:VGNC Symbol;Acc:VGNC:40404]	0.096386	0.699399	CpG Island	Non-repeat
chr16_9574001	chr16	9574001	9574500	4	20.8667	13.4262	0.629269	-1.98258	0.000315865	0.0411562	N_hyper	intron	protein_coding-intron (ENSCAFG00000004096, intron 3 of 17)	Intergenic	protein_coding	6588	ENSCAFG00000004096	TTC26	tetratricopeptide repeat domain 26 [Source:VGNC Symbol;Acc:VGNC:47947]	0.008032	0.422846	-	Non-repeat
chr16_14617501	chr16	14617501	14618000	3	23.4667	14.2787	0.709785	-1.88385	0.000458753	0.0485261	N_hyper	intron	protein_coding-intron (ENSCAFG00000004539, intron 2 of 7)	SINEC_c2|SINE|tRNA-Lys	protein_coding	13463	ENSCAFG00000004539	ZNF862	zinc finger protein 862 [Source:VGNC Symbol;Acc:VGNC:53511]	0.006024	0.430862	-	Repeat
chr16_23965501	chr16	23965501	23966000	62	43.1333	27.5246	0.643457	-1.03384	0.000243801	0.0369959	N_hyper	intron	protein_coding-intron (ENSCAFG00000005716, intron 12 of 12)	CpG	protein_coding	-3032	ENSCAFG00000005716	GPAT4	glycerol-3-phosphate acyltransferase 4 [Source:VGNC Symbol;Acc:VGNC:49765]	0.12249	0.757515	CpG Island	Non-repeat
chr16_34804001	chr16	34804001	34804500	30	23.3333	13.4754	0.784607	-1.93832	0.000650676	0.056191	N_hyper	intron	protein_coding-intron (ENSCAFG00000030240, intron 1 of 3)	CpG	protein_coding	2382	ENSCAFG00000030240	DUSP4	dual specificity phosphatase 4 [Source:HGNC Symbol;Acc:HGNC:3070]	0.060241	0.667335	CpG Island	Non-repeat
chr16_35801501	chr16	35801501	35802000	3	26.1333	15.918	0.708612	-1.74385	0.000102784	0.0259852	N_hyper	Intergenic	Intergenic	L1MC4a|LINE|L1	lncRNA	40647		NA	NA	0.006024	0.326653	-	Repeat
chr16_36110501	chr16	36110501	36111000	11	27	17.3934	0.628579	-1.64897	0.000332498	0.0420298	N_hyper	Intergenic	Intergenic	Intergenic	protein_coding	56784		NA	NA	0.02008	0.53507	-	Non-repeat
chr16_36582501	chr16	36582501	36583000	14	43.5333	28.2623	0.618856	-1.00472	0.000166582	0.0316577	N_hyper	intron	protein_coding-intron (ENSCAFG00000006766, intron 5 of 19)	SINEC_Cf3|SINE|tRNA-Lys	protein_coding	134505	ENSCAFG00000006766	DLC1	DLC1 Rho GTPase activating protein [Source:VGNC Symbol;Acc:VGNC:39975]	0.028112	0.492986	-	Repeat
chr16_37415001	chr16	37415001	37415500	3	29.4	18.5574	0.658112	-1.55665	0.000110936	0.0268429	N_hyper	Intergenic	Intergenic	Intergenic	protein_coding	420286		NA	NA	0.006024	0.430862	-	Non-repeat
chr17_22001	chr17	22001	22500	80	159	93.7541	0.759114	0.702122	0.0024989	0.0977587	N_hyper	exon	lncRNA-exon (ENSCAFG00000045176, exon 1 of 2)	CpG	lncRNA	1255	ENSCAFG00000045176			0.158635	0.809619	CpG Island	Non-repeat
chr17_5769001	chr17	5769001	5769500	14	29.2	19.2459	0.596026	-1.52432	0.00129709	0.0747595	N_hyper	intron	lncRNA-intron (ENSCAFG00000037035, intron 2 of 2)	Intergenic	lncRNA	-85611	ENSCAFG00000037035			0.028112	0.521042	Shore	Non-repeat
chr17_7057501	chr17	7057501	7058000	20	33.2667	19.6885	0.750872	-1.45409	0.00153648	0.0799272	N_hyper	Intergenic	Intergenic	Intergenic	lncRNA	-26440		NA	NA	0.040161	0.617234	Shore	Non-repeat
chr17_7058001	chr17	7058001	7058500	11	23.3333	14.2459	0.704986	-1.88797	0.000835441	0.062409	N_hyper	Intergenic	Intergenic	Intergenic	lncRNA	-25940		NA	NA	0.022088	0.613226	CpG Island	Non-repeat
chr17_7217001	chr17	7217001	7217500	12	21.6	13.7377	0.645578	-1.94912	0.000157503	0.0309913	N_hyper	intron	lncRNA-intron (ENSCAFG00000046998, intron 1 of 1)	Intergenic	lncRNA	19303	ENSCAFG00000046998			0.024096	0.48497	-	Non-repeat
chr17_7297001	chr17	7297001	7297500	15	77.7333	45.9672	0.753891	-0.299746	6.12724e-09	0.000191002	N_hyper	intron	protein_coding-intron (ENSCAFG00000031890, intron 1 of 4)	Intergenic	protein_coding	51475	ENSCAFG00000031890	HPCAL1	hippocalcin like 1 [Source:VGNC Symbol;Acc:VGNC:41768]	0.03012	0.601202	Shore	Non-repeat
chr17_19587501	chr17	19587501	19588000	20	62.6667	40.4098	0.629153	-0.512473	0.000199313	0.0339851	N_hyper	Intergenic	Intergenic	Intergenic	miRNA	-11819		NA	NA	0.083682	0.745833	CpG Island	Non-repeat
chr17_20798001	chr17	20798001	20798500	11	35.2667	23.0656	0.607815	-1.28108	0.000671932	0.056975	N_hyper	intron	protein_coding-intron (ENSCAFG00000030769, intron 1 of 5)	SINEC_old|SINE|tRNA-Lys	protein_coding	-4225	ENSCAFG00000030769	SLC35F6	solute carrier family 35 member F6 [Source:VGNC Symbol;Acc:VGNC:46380]	0.022088	0.52505	Shelf	Repeat
chr17_21288501	chr17	21288501	21289000	10	31.5333	19.8197	0.664424	-1.46833	3.37685e-05	0.0157539	N_hyper	intron	protein_coding-intron (ENSCAFG00000032367, intron 1 of 4)	Intergenic	protein_coding	1588	ENSCAFG00000032367	MPV17	mitochondrial inner membrane protein MPV17 [Source:VGNC Symbol;Acc:VGNC:54971]	0.02008	0.55511	Shore	Non-repeat
chr17_25537501	chr17	25537501	25538000	9	40.1333	19.6557	1.02335	-1.37766	4.80757e-08	0.000626016	N_hyper	Intergenic	Intergenic	SINEC_Cf|SINE|tRNA-Lys	protein_coding	-10879		NA	NA	0.018072	0.388778	Shelf	Repeat
chr17_28167501	chr17	28167501	28168000	7	48.1333	31.377	0.612957	-0.863967	0.000676637	0.0571613	N_hyper	Intergenic	Intergenic	Intergenic	lncRNA	-56196		NA	NA	0.012048	0.360721	-	Non-repeat
chr17_28168001	chr17	28168001	28168500	4	45.4	30.1475	0.586292	-0.925289	0.00144238	0.0780057	N_hyper	Intergenic	Intergenic	Intergenic	lncRNA	-55696		NA	NA	0.008032	0.376754	-	Non-repeat
chr17_35163501	chr17	35163501	35164000	90	26.2	15.4426	0.755899	-1.77067	0.00145231	0.0781646	N_hyper	promoter-TSS	protein_coding-promoter-TSS (ENSCAFG00000030102)	promoter-TSS (NM_001197145)	protein_coding	-11478	ENSCAFG00000030102	TPC3	two pore segment channel 3 [Source:NCBI gene (formerly Entrezgene);Acc:483057]	0.178715	0.843687	CpG Island	Non-repeat
chr17_35979001	chr17	35979001	35979500	26	32.5333	12.9508	1.31811	-1.82732	5.47893e-07	0.00243325	N_hyper	intron	lncRNA-intron (ENSCAFG00000041486, intron 1 of 4)	Intergenic	lncRNA	15877	ENSCAFG00000041486			0.052209	0.621242	CpG Island	Non-repeat
chr17_37245001	chr17	37245001	37245500	9	41.2	25.9672	0.661129	-1.10794	0.000362303	0.0435815	N_hyper	intron	protein_coding-intron (ENSCAFG00000007277, intron 3 of 6)	MIRc|SINE|MIR	protein_coding	-15039	ENSCAFG00000007277	IL1RN	interleukin 1 receptor antagonist [Source:VGNC Symbol;Acc:VGNC:41962]	0.016064	0.539078	-	Repeat
chr17_45747001	chr17	45747001	45747500	8	32.2667	19.6393	0.710836	-1.4683	4.47815e-06	0.00660925	N_hyper	Intergenic	Intergenic	Intergenic	protein_coding	-343727		NA	NA	0.016064	0.398798	-	Non-repeat
chr17_47894501	chr17	47894501	47895000	4	40.7333	16.9836	1.25263	-1.49509	0.000357135	0.0433238	N_hyper	Intergenic	Intergenic	L1_Canis1|LINE|L1	protein_coding	124876		NA	NA	0.008032	0.428858	-	Repeat
chr17_59066001	chr17	59066001	59066500	24	34.8	22.2131	0.642238	-1.32221	0.00101299	0.0674214	N_hyper	intron	protein_coding-intron (ENSCAFG00000029779, intron 1 of 7)	Intergenic	protein_coding	6707	ENSCAFG00000029779			0.048193	0.52505	-	Non-repeat
chr17_59746001	chr17	59746001	59746500	6	54.8	36.2295	0.593175	-0.672367	7.67651e-05	0.0224979	N_hyper	exon	protein_coding-exon (ENSCAFG00000012044, exon 16 of 18)	Intergenic	protein_coding	9717	ENSCAFG00000012044	ADAMTSL4	ADAMTS like 4 [Source:VGNC Symbol;Acc:VGNC:37608]	0.012048	0.563126	-	Non-repeat
chr17_59746501	chr17	59746501	59747000	19	30.5333	20.1967	0.59102	-1.46192	0.00048377	0.049579	N_hyper	intron	protein_coding-intron (ENSCAFG00000012044, intron 17 of 17)	Intergenic	protein_coding	10217	ENSCAFG00000012044	ADAMTSL4	ADAMTS like 4 [Source:VGNC Symbol;Acc:VGNC:37608]	0.038153	0.601202	-	Non-repeat
chr18_15187501	chr18	15187501	15188000	13	41.6667	24.1311	0.782442	-1.17383	6.05701e-05	0.0203422	N_hyper	intron	protein_coding-intron (ENSCAFG00000004057, intron 2 of 14)	SINEC_b2|SINE|tRNA-Lys	protein_coding	118288	ENSCAFG00000004057	SRPK2	SRSF protein kinase 2 [Source:VGNC Symbol;Acc:VGNC:46811]	0.026104	0.442886	-	Repeat
chr18_32793501	chr18	32793501	32794000	25	29.6667	19.2295	0.619998	-1.51943	0.00245282	0.0969864	N_hyper	intron	protein_coding-intron (ENSCAFG00000006889, intron 1 of 17)	CpG	protein_coding	33356	ENSCAFG00000006889	CD44	CD44 molecule [Source:VGNC Symbol;Acc:VGNC:51860]	0.050201	0.579158	CpG Island	Non-repeat
chr18_33850001	chr18	33850001	33850500	7	27.9333	18.2459	0.608694	-1.59119	0.00199224	0.0889422	N_hyper	intron	lncRNA-intron (ENSCAFG00000043269, intron 1 of 1)	Intergenic	lncRNA	-6685	ENSCAFG00000043269			0.014056	0.547094	-	Non-repeat
chr18_37673501	chr18	37673501	37674000	2	22.3333	14.5574	0.610863	-1.88372	0.00237807	0.0956719	N_hyper	intron	protein_coding-intron (ENSCAFG00000007663, intron 5 of 5)	L2a|LINE|L2	protein_coding	17076	ENSCAFG00000007663	GLYAT	glycine-N-acyltransferase [Source:VGNC Symbol;Acc:VGNC:97198]	0.004016	0.466934	-	Repeat
chr18_44844501	chr18	44844501	44845000	10	43.9333	27.3115	0.681101	-1.03451	1.39631e-06	0.00376045	N_hyper	Intergenic	Intergenic	Intergenic	snRNA	32818		NA	NA	0.02008	0.561122	-	Non-repeat
chr18_45499501	chr18	45499501	45500000	14	28.4667	18.8852	0.58672	-1.55155	0.000275519	0.0389427	N_hyper	TTS	protein_coding-TTS (ENSCAFG00000049974)	Intergenic	protein_coding	-17723	ENSCAFG00000049974			0.028112	0.663327	Shore	Non-repeat
chr18_45500001	chr18	45500001	45500500	10	29.8667	19.5738	0.604156	-1.49985	0.000126623	0.0282796	N_hyper	Intergenic	Intergenic	Intergenic	protein_coding	-17223		NA	NA	0.02008	0.641283	Shore	Non-repeat
chr18_46058501	chr18	46058501	46059000	5	21.5333	13.5738	0.658892	-1.9615	0.000197088	0.0337961	N_hyper	Intergenic	Intergenic	Intergenic	protein_coding	-13744		NA	NA	0.01004	0.509018	-	Non-repeat
chr18_46082001	chr18	46082001	46082500	29	108.333	57.9344	0.899303	0.0656369	2.40444e-07	0.00152681	N_hyper	intron	protein_coding-intron (ENSCAFG00000010081, intron 1 of 18)	Intergenic	protein_coding	4670	ENSCAFG00000010081	TNNT3	troponin T3, fast skeletal type [Source:VGNC Symbol;Acc:VGNC:47692]	0.058233	0.699399	-	Non-repeat
chr18_46510501	chr18	46510501	46511000	9	31.8667	21.1148	0.588834	-1.40359	0.000578943	0.0535132	N_hyper	Intergenic	Intergenic	Intergenic	protein_coding	-12708		NA	NA	0.018072	0.639279	Shelf	Non-repeat
chr18_46835001	chr18	46835001	46835500	16	30.2	18	0.740284	-1.57505	6.0871e-06	0.00749015	N_hyper	Intergenic	Intergenic	Intergenic	protein_coding	26490		NA	NA	0.032129	0.627255	Shore	Non-repeat
chr18_46861501	chr18	46861501	46862000	37	23.8	14.2623	0.731616	-1.87943	0.0007284	0.0589024	N_hyper	promoter-TSS	protein_coding-promoter-TSS (ENSCAFG00000036621)	Intergenic	protein_coding	-10	ENSCAFG00000036621			0.154812	0.716667	CpG Island	Non-repeat
chr18_46903001	chr18	46903001	46903500	16	36.4	19.7869	0.873376	-1.41348	2.49141e-07	0.00154392	N_hyper	Intergenic	Intergenic	Intergenic	lncRNA	-2214		NA	NA	0.032129	0.633267	Shore	Non-repeat
chr18_48084001	chr18	48084001	48084500	14	57.5333	36.1639	0.665869	-0.65568	2.44361e-06	0.00497767	N_hyper	intron	lncRNA-intron (ENSCAFG00000042461, intron 1 of 1)	Intergenic	lncRNA	22984	ENSCAFG00000042461			0.028112	0.655311	-	Non-repeat
chr18_48413001	chr18	48413001	48413500	84	23.7333	13.3115	0.826403	-1.94259	0.00216984	0.0920152	N_hyper	promoter-TSS	protein_coding-promoter-TSS (ENSCAFG00000029983)	CpG	protein_coding	64	ENSCAFG00000029983	FGF4	fibroblast growth factor 4 [Source:VGNC Symbol;Acc:VGNC:40850]	0.166667	0.833667	CpG Island	Non-repeat
chr18_48597501	chr18	48597501	48598000	12	48	31.7377	0.5928	-0.853622	1.5492e-05	0.0111914	N_hyper	Intergenic	Intergenic	Intergenic	lncRNA	-47725		NA	NA	0.024096	0.571142	-	Non-repeat
chr18_48671001	chr18	48671001	48671500	14	40.6	24.3115	0.734696	-1.17699	8.67317e-05	0.0238876	N_hyper	Intergenic	Intergenic	Intergenic	lncRNA	25775		NA	NA	0.028112	0.621242	Shelf	Non-repeat
chr18_48671501	chr18	48671501	48672000	16	46.6667	29.6557	0.649769	-0.931254	3.18619e-05	0.0154023	N_hyper	Intergenic	Intergenic	Intergenic	lncRNA	26275		NA	NA	0.032129	0.601202	Shore	Non-repeat
chr18_48696001	chr18	48696001	48696500	12	41.1333	25.3607	0.69285	-1.13148	2.41488e-06	0.00492891	N_hyper	Intergenic	Intergenic	Intergenic	lncRNA	-36928		NA	NA	0.024096	0.607214	-	Non-repeat
chr18_48729501	chr18	48729501	48730000	12	28.7333	18.0656	0.663897	-1.59044	6.5686e-05	0.0211345	N_hyper	Intergenic	Intergenic	Intergenic	lncRNA	-3428		NA	NA	0.024096	0.647295	CpG Island	Non-repeat
chr18_49801001	chr18	49801001	49801500	44	29	16.2459	0.828935	-1.68501	1.12247e-05	0.00985221	N_hyper	TTS	protein_coding-TTS (ENSCAFG00000011171)	promoter-TSS (NM_001252295)	protein_coding	-1272	ENSCAFG00000011171	ALDH3B1	aldehyde dehydrogenase 3 family member B1 [Source:VGNC Symbol;Acc:VGNC:51840]	0.088353	0.665331	CpG Island	Non-repeat
chr18_50315501	chr18	50315501	50316000	16	27.3333	15.2459	0.834456	-1.7659	0.00069405	0.0578309	N_hyper	Intergenic	Intergenic	Intergenic	protein_coding	14329		NA	NA	0.032129	0.621242	-	Non-repeat
chr18_50991001	chr18	50991001	50991500	19	23.0667	14.5246	0.660233	-1.87422	0.00217972	0.0921614	N_hyper	promoter-TSS	protein_coding-promoter-TSS (ENSCAFG00000028875)	Intergenic	protein_coding	-334	ENSCAFG00000028875	CD248	CD248 molecule [Source:VGNC Symbol;Acc:VGNC:51859]	0.038153	0.629259	CpG Island	Non-repeat
chr18_51358501	chr18	51358501	51359000	12	25.1333	16.5246	0.598807	-1.723	0.000458546	0.048519	N_hyper	Intergenic	Intergenic	Intergenic	protein_coding	-5774		NA	NA	0.024096	0.599198	-	Non-repeat
chr18_51436501	chr18	51436501	51437000	9	24.0667	13.8689	0.787656	-1.90078	0.000112083	0.0269578	N_hyper	Intergenic	Intergenic	Intergenic	lncRNA	12855		NA	NA	0.018072	0.547094	-	Non-repeat
chr18_51437001	chr18	51437001	51437500	7	24.4667	13.4918	0.850787	-1.91897	2.91786e-05	0.0149905	N_hyper	Intergenic	Intergenic	Intergenic	lncRNA	13355		NA	NA	0.014056	0.420842	-	Non-repeat
chr18_51518001	chr18	51518001	51518500	2	26.8	16.4918	0.69414	-1.70169	3.50617e-05	0.0160301	N_hyper	intron	protein_coding-intron (ENSCAFG00000013299, intron 1 of 13)	Intergenic	protein_coding	-11072	ENSCAFG00000013299	KAT5	lysine acetyltransferase 5 [Source:VGNC Symbol;Acc:VGNC:42211]	0.004016	0.388778	-	Non-repeat
chr18_51646001	chr18	51646001	51646500	4	28.7333	19.082	0.585349	-1.53842	0.00089295	0.0640032	N_hyper	Intergenic	Intergenic	Intergenic	protein_coding	-9425		NA	NA	0.008032	0.521042	-	Non-repeat
chr18_51821001	chr18	51821001	51821500	6	34.3333	22.8033	0.585674	-1.30205	0.000173348	0.0321261	N_hyper	Intergenic	Intergenic	L1MEd|LINE|L1	protein_coding	8414		NA	NA	0.012048	0.440882	-	Repeat
chr18_53236501	chr18	53236501	53237000	69	29.9333	16.6557	0.83868	-1.64985	0.000107969	0.0265867	N_hyper	TTS	protein_coding-TTS (ENSCAFG00000015061)	CpG	protein_coding	39796	ENSCAFG00000015061	C18H11orf95	chromosome 18 C11orf95 homolog [Source:VGNC Symbol;Acc:VGNC:51854]	0.138554	0.817635	CpG Island	Non-repeat
chr18_53975001	chr18	53975001	53975500	13	46.6	29.5574	0.652681	-0.93504	0.00164502	0.0822746	N_hyper	Intergenic	Intergenic	Intergenic	protein_coding	2761		NA	NA	0.026104	0.496994	Shore	Non-repeat
chr18_54086501	chr18	54086501	54087000	38	33.8667	18.6393	0.855067	-1.4976	1.05965e-06	0.00329567	N_hyper	TTS	lncRNA-TTS (ENSCAFG00000041556)	CpG	lncRNA	-1085	ENSCAFG00000041556			0.074297	0.667335	CpG Island	Non-repeat
chr18_54087001	chr18	54087001	54087500	13	28.4	17.6393	0.681111	-1.61728	9.10322e-06	0.00897836	N_hyper	TTS	lncRNA-TTS (ENSCAFG00000041556)	Intergenic	lncRNA	-1585	ENSCAFG00000041556			0.026104	0.583166	Shore	Non-repeat
chr18_54279501	chr18	54279501	54280000	10	46.2	27.1148	0.763513	-1.0215	0.000745116	0.059423	N_hyper	TTS	protein_coding-TTS (ENSCAFG00000031184)	Intergenic	snRNA	-19165	ENSCAFG00000031184			0.02008	0.527054	-	Non-repeat
chr18_54516001	chr18	54516001	54516500	6	22.7333	13.5574	0.738457	-1.94267	8.47388e-06	0.00865979	N_hyper	promoter-TSS	protein_coding-promoter-TSS (ENSCAFG00000015918)	Intergenic	protein_coding	7864	ENSCAFG00000015918	RAB3IL1	RAB3A interacting protein like 1 [Source:VGNC Symbol;Acc:VGNC:45288]	0.016997	0.64507	-	Non-repeat
chr18_55438001	chr18	55438001	55438500	26	26.0667	17.2951	0.586404	-1.66695	0.00110344	0.0699256	N_hyper	promoter-TSS	protein_coding-promoter-TSS (ENSCAFG00000016456)	Intergenic	protein_coding	35	ENSCAFG00000016456	CCDC86	coiled-coil domain containing 86 [Source:VGNC Symbol;Acc:VGNC:38865]	0.052209	0.657315	Shore	Non-repeat
chr19_1294001	chr19	1294001	1294500	8	23.4	14.2295	0.710358	-1.8879	3.43605e-05	0.01585	N_hyper	intron	lncRNA-intron (ENSCAFG00000047829, intron 1 of 1)	(A)n|Simple_repeat|Simple_repeat	lncRNA	3791	ENSCAFG00000047829			0.016064	0.368737	-	Repeat
chr19_2339501	chr19	2339501	2340000	32	25.5333	12.1639	1.06003	-1.99045	0.000618498	0.0549814	N_hyper	promoter-TSS	protein_coding-promoter-TSS (ENSCAFG00000031714)	Intergenic	protein_coding	2	ENSCAFG00000031714	MGAT4D	MGAT4 family member D [Source:VGNC Symbol;Acc:VGNC:54808]	0.121673	0.765152	CpG Island	Non-repeat
chr19_4937001	chr19	4937001	4937500	4	26.6	16.8361	0.653677	-1.68513	0.00150221	0.0792423	N_hyper	Intergenic	Intergenic	SINEC_a2|SINE|tRNA-Lys	protein_coding	-30674		NA	NA	0.008032	0.442886	-	Repeat
chr19_9745001	chr19	9745001	9745500	3	22.8	14.9016	0.607414	-1.85478	0.00139711	0.0770948	N_hyper	Intergenic	Intergenic	L1_Cf|LINE|L1	snRNA	92449		NA	NA	0.006024	0.326653	-	Repeat
chr19_17935501	chr19	17935501	17936000	2	20.6667	13.6721	0.5896	-1.96915	0.000645213	0.0559741	N_hyper	intron	protein_coding-intron (ENSCAFG00000004022, intron 34 of 84)	Intergenic	snRNA	36561	ENSCAFG00000004022	KIAA1109	KIAA1109 [Source:VGNC Symbol;Acc:VGNC:42357]	0.004016	0.258517	-	Non-repeat
chr19_23094501	chr19	23094501	23095000	2	20.6	13.623	0.590063	-1.97366	0.00260831	0.0994222	N_hyper	intron	protein_coding-intron (ENSCAFG00000004475, intron 2 of 14)	Intergenic	protein_coding	12655	ENSCAFG00000004475	IWS1	interacts with SUPT6H, CTD assembly factor 1 [Source:VGNC Symbol;Acc:VGNC:42163]	0.004016	0.374749	-	Non-repeat
chr19_30863001	chr19	30863001	30863500	74	43	28.2623	0.601164	-1.00912	0.00220091	0.0925705	N_hyper	promoter-TSS	protein_coding-promoter-TSS (ENSCAFG00000004910)	CpG	protein_coding	37	ENSCAFG00000004910	C1QL2	complement C1q like 2 [Source:VGNC Symbol;Acc:VGNC:38580]	0.146586	0.789579	CpG Island	Non-repeat
chr19_46497501	chr19	46497501	46498000	10	25.1333	14.0984	0.826522	-1.86927	7.33617e-05	0.0221245	N_hyper	intron	protein_coding-intron (ENSCAFG00000005497, intron 1 of 8)	Intergenic	protein_coding	44371	ENSCAFG00000005497	ZEB2	zinc finger E-box binding homeobox 2 [Source:VGNC Symbol;Acc:VGNC:48597]	0.02008	0.45491	Shelf	Non-repeat
chr19_52650001	chr19	52650001	52650500	5	27.2	17.7541	0.610021	-1.62686	0.000762317	0.0599442	N_hyper	intron	protein_coding-intron (ENSCAFG00000005717, intron 120 of 120)	Intergenic	protein_coding	-10904	ENSCAFG00000005717	NEB	nebulin [Source:HGNC Symbol;Acc:HGNC:7720]	0.01004	0.338677	-	Non-repeat
chr20_2554001	chr20	2554001	2554500	18	43.7333	27.4262	0.668877	-1.03221	0.000163224	0.031468	N_hyper	Intergenic	Intergenic	Intergenic	protein_coding	53599		NA	NA	0.036145	0.679359	-	Non-repeat
chr20_2596001	chr20	2596001	2596500	10	41.9333	27.1475	0.622825	-1.05811	0.000240738	0.0367155	N_hyper	Intergenic	Intergenic	Intergenic	protein_coding	43732		NA	NA	0.02008	0.57515	-	Non-repeat
chr20_3569001	chr20	3569001	3569500	13	24.5333	15.918	0.617958	-1.76695	0.00199057	0.0889151	N_hyper	Intergenic	Intergenic	MIR|SINE|MIR	protein_coding	152720		NA	NA	0.026104	0.51503	-	Repeat
chr20_3823001	chr20	3823001	3823500	12	37.9333	25.1475	0.588369	-1.16996	2.5962e-05	0.0142361	N_hyper	intron	protein_coding-intron (ENSCAFG00000004396, intron 10 of 10)	MIR|SINE|MIR	protein_coding	29720	ENSCAFG00000004396	HDAC11	histone deacetylase 11 [Source:VGNC Symbol;Acc:VGNC:50627]	0.024096	0.581162	Shelf	Repeat
chr20_17703001	chr20	17703001	17703500	61	36.8667	22.6721	0.696404	-1.28095	0.00218543	0.0922918	N_hyper	intron	protein_coding-intron (ENSCAFG00000006357, intron 1 of 21)	CpG	snRNA	71399	ENSCAFG00000006357	CNTN3	contactin 3 [Source:VGNC Symbol;Acc:VGNC:39434]	0.12249	0.739479	CpG Island	Non-repeat
chr20_19798501	chr20	19798501	19799000	24	98.3333	64.8525	0.597537	0.13789	5.20085e-05	0.0189909	N_hyper	Intergenic	Intergenic	Intergenic	lncRNA	24615		NA	NA	0.048193	0.659319	-	Non-repeat
chr20_32288501	chr20	32288501	32289000	1	30.3333	19.2951	0.647168	-1.50808	0.000545995	0.0521748	N_hyper	intron	protein_coding-intron (ENSCAFG00000007390, intron 2 of 4)	Intergenic	protein_coding	309	ENSCAFG00000007390	RPP14	ribonuclease P/MRP subunit p14 [Source:HGNC Symbol;Acc:HGNC:30327]	0.002008	0.380762	-	Non-repeat
chr20_35931001	chr20	35931001	35931500	83	26.4	12.3443	1.08708	-1.9635	7.84115e-05	0.0227664	N_hyper	intron	protein_coding-intron (ENSCAFG00000008211, intron 1 of 37)	CpG	snRNA	-29077	ENSCAFG00000008211	CACNA2D3	calcium voltage-gated channel auxiliary subunit alpha2delta 3 [Source:VGNC Symbol;Acc:VGNC:38643]	0.166667	0.839679	CpG Island	Non-repeat
chr20_36708501	chr20	36708501	36709000	10	24.8	16.2295	0.605772	-1.74481	0.00135531	0.07624	N_hyper	intron	protein_coding-intron (ENSCAFG00000008647, intron 13 of 13)	SINEC_Cf2|SINE|tRNA-Lys	protein_coding	27220	ENSCAFG00000008647	TKT	transketolase [Source:VGNC Symbol;Acc:VGNC:47391]	0.02008	0.482966	-	Repeat
chr20_37274501	chr20	37274501	37275000	10	36.3333	22.0492	0.715192	-1.31315	6.32181e-05	0.0207174	N_hyper	intron	protein_coding-intron (ENSCAFG00000009273, intron 1 of 68)	Intergenic	protein_coding	1784	ENSCAFG00000009273	STAB1	stabilin 1 [Source:VGNC Symbol;Acc:VGNC:54368]	0.018072	0.619238	Shore	Non-repeat
chr20_37692501	chr20	37692501	37693000	10	33.7333	21.2459	0.661773	-1.37673	1.04181e-05	0.00948653	N_hyper	Intergenic	Intergenic	MIR3|SINE|MIR	lncRNA	-29384		NA	NA	0.02008	0.621242	Shore	Repeat
chr20_37745001	chr20	37745001	37745500	11	37.4	24	0.634958	-1.22077	0.00160012	0.0812826	N_hyper	promoter-TSS	protein_coding-promoter-TSS (ENSCAFG00000009917)	Intergenic	protein_coding	-729	ENSCAFG00000009917			0.022088	0.617234	Shore	Non-repeat
chr20_37864501	chr20	37864501	37865000	14	36.4	24.1803	0.585391	-1.22351	0.000230672	0.0361571	N_hyper	Intergenic	Intergenic	Intergenic	protein_coding	-2620		NA	NA	0.028112	0.50501	-	Non-repeat
chr20_42152501	chr20	42152501	42153000	12	27.2667	18.0328	0.59106	-1.61117	0.000148202	0.0300759	N_hyper	Intergenic	Intergenic	MER5A1|DNA|hAT-Charlie	protein_coding	-3403		NA	NA	0.022088	0.503006	-	Repeat
chr20_43331001	chr20	43331001	43331500	11	33.8667	19.7049	0.77536	-1.4464	4.02502e-05	0.0170321	N_hyper	intron	protein_coding-intron (ENSCAFG00000014049, intron 1 of 2)	Intergenic	protein_coding	884	ENSCAFG00000014049	CLEC3B	C-type lectin domain family 3 member B [Source:VGNC Symbol;Acc:VGNC:54591]	0.022088	0.577154	Shore	Non-repeat
chr20_44333501	chr20	44333501	44334000	10	22.4	14.623	0.608992	-1.87847	0.000510769	0.0507059	N_hyper	intron	protein_coding-intron (ENSCAFG00000014647, intron 9 of 14)	Intergenic	miRNA	-1372	ENSCAFG00000014647	CRTC1	CREB regulated transcription coactivator 1 [Source:HGNC Symbol;Acc:HGNC:16062]	0.018072	0.603206	Shore	Non-repeat
chr20_44355501	chr20	44355501	44356000	12	35.6667	22.6721	0.648604	-1.29344	0.000129771	0.0285184	N_hyper	intron	protein_coding-intron (ENSCAFG00000014647, intron 1 of 14)	MLT1C|LTR|ERVL-MaLR	snRNA	-13383	ENSCAFG00000014647	CRTC1	CREB regulated transcription coactivator 1 [Source:HGNC Symbol;Acc:HGNC:16062]	0.024096	0.541082	-	Repeat
chr20_46461001	chr20	46461001	46461500	12	27.2	14.9344	0.857329	-1.78644	4.36686e-05	0.0175715	N_hyper	intron	protein_coding-intron (ENSCAFG00000023401, intron 11 of 11)	L1MB5|LINE|L1	protein_coding	-2951	ENSCAFG00000023401	CYP4F22	cytochrome P450 family 4 subfamily F member 22 [Source:HGNC Symbol;Acc:HGNC:26820]	0.024096	0.517034	Shore	Repeat
chr20_46652001	chr20	46652001	46652500	8	22.7333	15.0656	0.587459	-1.84531	0.00141007	0.0773346	N_hyper	intron	protein_coding-intron (ENSCAFG00000023401, intron 8 of 11)	Intergenic	protein_coding	-21361	ENSCAFG00000023401	CYP4F22	cytochrome P450 family 4 subfamily F member 22 [Source:HGNC Symbol;Acc:HGNC:26820]	0.016064	0.488978	-	Non-repeat
chr20_46855001	chr20	46855001	46855500	1	33.2667	17.5738	0.913599	-1.55829	8.44517e-05	0.0236652	N_hyper	Intergenic	Intergenic	Intergenic	protein_coding	-36287		NA	NA	0.002008	0.392786	-	Non-repeat
chr20_48190501	chr20	48190501	48191000	10	24.6667	15.6885	0.646471	-1.77848	0.00205138	0.0900079	N_hyper	Intergenic	Intergenic	L1_Carn7|LINE|L1	protein_coding	-5579		NA	NA	0.02008	0.406814	-	Repeat
chr20_48191001	chr20	48191001	48191500	8	24.4	15.5082	0.64755	-1.79322	0.00205458	0.0900634	N_hyper	Intergenic	Intergenic	L1_Carn7|LINE|L1	protein_coding	-5079		NA	NA	0.016064	0.408818	Shelf	Repeat
chr20_48221501	chr20	48221501	48222000	8	20.3333	13.3607	0.599356	-1.99615	0.00142718	0.0777364	N_hyper	Intergenic	Intergenic	MIRc|SINE|MIR	protein_coding	-1841		NA	NA	0.016064	0.589178	-	Repeat
chr20_48617001	chr20	48617001	48617500	35	144.8	94.5082	0.612791	0.672672	2.86709e-08	0.000468153	N_hyper	intron	lncRNA-intron (ENSCAFG00000043834, intron 1 of 1)	CpG	miRNA	-3072	ENSCAFG00000043834			0.070281	0.691383	CpG Island	Non-repeat
chr20_48617501	chr20	48617501	48618000	25	50.2667	22.2131	1.17157	-1.16636	1.5454e-06	0.00390274	N_hyper	intron	lncRNA-intron (ENSCAFG00000043834, intron 1 of 1)	Intergenic	miRNA	-2572	ENSCAFG00000043834			0.050201	0.677355	CpG Island	Non-repeat
chr20_49363001	chr20	49363001	49363500	10	33.7333	19.0984	0.814333	-1.47686	2.55866e-05	0.0141383	N_hyper	Intergenic	Intergenic	Intergenic	protein_coding	-2809		NA	NA	0.02008	0.621242	Shore	Non-repeat
chr20_49712501	chr20	49712501	49713000	7	35.4	22.2951	0.661983	-1.31253	1.23142e-05	0.0102083	N_hyper	Intergenic	Intergenic	SINEC_Cf|SINE|tRNA-Lys	protein_coding	-26709		NA	NA	0.014056	0.400802	-	Repeat
chr20_50571001	chr20	50571001	50571500	70	79.8667	51.3279	0.634214	-0.179279	0.000546667	0.052201	N_hyper	exon	protein_coding-exon (ENSCAFG00000017715, exon 1 of 21)	CpG	protein_coding	161	ENSCAFG00000017715	SLC44A2	solute carrier family 44 member 2 [Source:VGNC Symbol;Acc:VGNC:46418]	0.140562	0.791583	CpG Island	Non-repeat
chr20_50983501	chr20	50983501	50984000	13	58.4	35.2951	0.722262	-0.67373	8.70897e-07	0.00304723	N_hyper	Intergenic	Intergenic	(TTTA)n|Simple_repeat|Simple_repeat	protein_coding	-17790		NA	NA	0.024096	0.511022	-	Repeat
chr20_50984001	chr20	50984001	50984500	5	58	34.8361	0.731289	-0.689341	3.4866e-10	3.26059e-05	N_hyper	Intergenic	Intergenic	(TTTC)n|Simple_repeat|Simple_repeat	protein_coding	-18290		NA	NA	0.01004	0.41483	-	Repeat
chr20_51353001	chr20	51353001	51353500	11	41	26.9016	0.603557	-1.0755	1.33298e-05	0.0107043	N_hyper	Intergenic	Intergenic	SINEC_Cf|SINE|tRNA-Lys	protein_coding	-4861		NA	NA	0.022088	0.422846	Shore	Repeat
chr20_52456001	chr20	52456001	52456500	18	48.2667	29	0.730328	-0.939927	1.04088e-05	0.00948653	N_hyper	exon	protein_coding-exon (ENSCAFG00000030055, exon 3 of 10)	Intergenic	protein_coding	1554	ENSCAFG00000030055	FCER2	Fc fragment of IgE receptor II [Source:VGNC Symbol;Acc:VGNC:49895]	0.036145	0.645291	Shelf	Non-repeat
chr20_52456501	chr20	52456501	52457000	22	74.4667	42.5082	0.80502	-0.393849	8.64738e-07	0.0030461	N_hyper	intron	protein_coding-intron (ENSCAFG00000030055, intron 1 of 9)	Intergenic	protein_coding	1054	ENSCAFG00000030055	FCER2	Fc fragment of IgE receptor II [Source:VGNC Symbol;Acc:VGNC:49895]	0.044177	0.693387	Shelf	Non-repeat
chr20_52784001	chr20	52784001	52784500	6	28.3333	17.0492	0.726431	-1.64985	7.35553e-07	0.00273967	N_hyper	Intergenic	Intergenic	SINEC_b1|SINE|tRNA-Lys	protein_coding	-5724		NA	NA	0.012048	0.420842	-	Repeat
chr20_53080501	chr20	53080501	53081000	17	29.2	17.6885	0.716824	-1.60412	0.000111562	0.0269102	N_hyper	intron	protein_coding-intron (ENSCAFG00000018540, intron 1 of 27)	Intergenic	protein_coding	8364	ENSCAFG00000018540	MYO1F	myosin IF [Source:VGNC Symbol;Acc:VGNC:43565]	0.034137	0.603206	-	Non-repeat
chr20_53087501	chr20	53087501	53088000	19	31.2667	20.1311	0.629913	-1.45646	0.00183922	0.0861683	N_hyper	intron	protein_coding-intron (ENSCAFG00000018540, intron 1 of 27)	Intergenic	protein_coding	1364	ENSCAFG00000018540	MYO1F	myosin IF [Source:VGNC Symbol;Acc:VGNC:43565]	0.038153	0.583166	Shore	Non-repeat
chr20_53089501	chr20	53089501	53090000	29	24.4	16.082	0.595394	-1.75915	0.000169269	0.0318796	N_hyper	promoter-TSS	protein_coding-promoter-TSS (ENSCAFG00000018540)	CpG	protein_coding	-636	ENSCAFG00000018540	MYO1F	myosin IF [Source:VGNC Symbol;Acc:VGNC:43565]	0.071605	0.706897	CpG Island	Non-repeat
chr20_53604001	chr20	53604001	53604500	29	75.5333	49.0984	0.617877	-0.245604	2.61498e-05	0.0142628	N_hyper	exon	protein_coding-exon (ENSCAFG00000018627, exon 1 of 4)	exon (NM_001284494, exon 1 of 4)	protein_coding	542	ENSCAFG00000018627	TNFSF14	TNF superfamily member 14 [Source:VGNC Symbol;Acc:VGNC:47670]	0.058233	0.659319	CpG Island	Non-repeat
chr20_53606001	chr20	53606001	53606500	20	29.5333	16.2787	0.852382	-1.67601	6.12978e-05	0.0204532	N_hyper	intron	protein_coding-intron (ENSCAFG00000018627, intron 2 of 3)	intron (NM_001284494, intron 2 of 3)	protein_coding	2542	ENSCAFG00000018627	TNFSF14	TNF superfamily member 14 [Source:VGNC Symbol;Acc:VGNC:47670]	0.040161	0.663327	Shore	Non-repeat
chr20_54963001	chr20	54963001	54963500	18	30.8667	19	0.694305	-1.5163	0.00100451	0.0671261	N_hyper	Intergenic	Intergenic	Intergenic	protein_coding	3726		NA	NA	0.036145	0.57515	Shore	Non-repeat
chr20_54963501	chr20	54963501	54964000	10	29.4667	18.1311	0.694609	-1.57776	0.000312262	0.0410402	N_hyper	Intergenic	Intergenic	L2a|LINE|L2	protein_coding	4226		NA	NA	0.02008	0.559118	Shore	Repeat
chr20_55514501	chr20	55514501	55515000	34	124	79.8033	0.632782	0.439147	4.89332e-08	0.000629216	N_hyper	promoter-TSS	protein_coding-promoter-TSS (ENSCAFG00000024335)	CpG	protein_coding	-7462	ENSCAFG00000024335	ZBTB7A	zinc finger and BTB domain containing 7A [Source:VGNC Symbol;Acc:VGNC:48544]	0.068273	0.703407	CpG Island	Non-repeat
chr20_55770001	chr20	55770001	55770500	20	38.4667	25.4262	0.592554	-1.15392	0.00194386	0.0881184	N_hyper	intron	protein_coding-intron (ENSCAFG00000019205, intron 1 of 17)	L2a|LINE|L2	protein_coding	19093	ENSCAFG00000019205	PIP5K1C	phosphatidylinositol-4-phosphate 5-kinase type 1 gamma [Source:VGNC Symbol;Acc:VGNC:44576]	0.040161	0.685371	CpG Island	Repeat
chr20_56406001	chr20	56406001	56406500	6	26.8667	17.8197	0.586786	-1.62777	0.000667748	0.0568068	N_hyper	Intergenic	Intergenic	Intergenic	protein_coding	-19742		NA	NA	0.012048	0.452906	-	Non-repeat
chr20_56628501	chr20	56628501	56629000	30	32.0667	16.6557	0.937651	-1.62155	4.85452e-05	0.0183867	N_hyper	intron	protein_coding-intron (ENSCAFG00000019386, intron 3 of 3)	CpG	protein_coding	979	ENSCAFG00000019386	GADD45B	growth arrest and DNA damage inducible beta [Source:VGNC Symbol;Acc:VGNC:41070]	0.058233	0.671343	CpG Island	Non-repeat
chr20_56745001	chr20	56745001	56745500	28	23.7333	13.3934	0.817265	-1.9371	3.25983e-05	0.0155311	N_hyper	intron	protein_coding-intron (ENSCAFG00000019406, intron 1 of 10)	Intergenic	protein_coding	14765	ENSCAFG00000019406	SPPL2B	signal peptide peptidase like 2B [Source:VGNC Symbol;Acc:VGNC:46759]	0.056225	0.663327	CpG Island	Non-repeat
chr20_57688001	chr20	57688001	57688500	32	106.6	70.1639	0.600166	0.24937	2.13022e-05	0.0129236	N_hyper	promoter-TSS	protein_coding-promoter-TSS (ENSCAFG00000019644)	CpG	protein_coding	3340	ENSCAFG00000019644	CNN2	calponin 2 [Source:VGNC Symbol;Acc:VGNC:57307]	0.064257	0.705411	CpG Island	Non-repeat
chr20_57786501	chr20	57786501	57787000	61	93.5333	58.8197	0.665636	0.0195919	0.00142763	0.0777364	N_hyper	intron	protein_coding-intron (ENSCAFG00000019552, intron 2 of 5)	CpG-19923	protein_coding	412	ENSCAFG00000019552	ARHGAP45	Rho GTPase activating protein 45 [Source:VGNC Symbol;Acc:VGNC:38066]	0.12249	0.793587	CpG Island	Non-repeat
chr21_1213501	chr21	1213501	1214000	2	31.4667	19.4754	0.686675	-1.48574	1.72914e-07	0.00130791	N_hyper	intron	protein_coding-intron (ENSCAFG00000004018, intron 14 of 21)	L1MC4a|LINE|L1	protein_coding	-67344	ENSCAFG00000004018	CNTN5	contactin 5 [Source:VGNC Symbol;Acc:VGNC:39436]	0.004016	0.316633	-	Repeat
chr21_12028001	chr21	12028001	12028500	5	24.0667	15.5574	0.623075	-1.79526	0.000455411	0.0484272	N_hyper	intron	lncRNA-intron (ENSCAFG00000045832, intron 1 of 1)	L2a|LINE|L2	lncRNA	-8038	ENSCAFG00000045832			0.008032	0.40481	-	Repeat
chr21_12028501	chr21	12028501	12029000	4	23.6667	15.3934	0.614171	-1.81113	0.00106092	0.0687301	N_hyper	intron	lncRNA-intron (ENSCAFG00000045832, intron 1 of 1)	MIR|SINE|MIR	lncRNA	-7538	ENSCAFG00000045832			0.008032	0.388778	-	Repeat
chr21_16031501	chr21	16031501	16032000	12	37.4667	24.1967	0.625956	-1.21231	0.000284105	0.0394676	N_hyper	Intergenic	Intergenic	SINEC_Cf3|SINE|tRNA-Lys	protein_coding	-3730		NA	NA	0.024096	0.472946	Shelf	Repeat
chr21_16032001	chr21	16032001	16032500	3	28.8	17.8197	0.686647	-1.60257	0.000232433	0.0362387	N_hyper	Intergenic	Intergenic	(TA)n|Simple_repeat|Simple_repeat	protein_coding	-4230		NA	NA	0.006024	0.352705	Shelf	Repeat
chr21_16573001	chr21	16573001	16573500	2	20.5333	13.3934	0.609974	-1.99052	0.00214595	0.0915794	N_hyper	Intergenic	Intergenic	L2a|LINE|L2	lncRNA	159779		NA	NA	0.004016	0.358717	-	Repeat
chr21_16748501	chr21	16748501	16749000	5	38.8	24.5902	0.653042	-1.18355	2.19288e-05	0.0131228	N_hyper	Intergenic	Intergenic	L1MCa|LINE|L1	lncRNA	335279		NA	NA	0.01004	0.324649	-	Repeat
chr21_20425001	chr21	20425001	20425500	2	35.4667	23.3934	0.595835	-1.26533	0.000168616	0.0318502	N_hyper	intron	protein_coding-intron (ENSCAFG00000004782, intron 1 of 9)	Intergenic	snRNA	-138738	ENSCAFG00000004782	GAB2	GRB2 associated binding protein 2 [Source:HGNC Symbol;Acc:HGNC:14458]	0.004016	0.410822	-	Non-repeat
chr21_21611001	chr21	21611001	21611500	67	40.5333	23.5574	0.777827	-1.20759	0.000175162	0.0322513	N_hyper	promoter-TSS	protein_coding-promoter-TSS (ENSCAFG00000005074)	CpG	protein_coding	13028	ENSCAFG00000005074	MYO7A	myosin VIIA [Source:VGNC Symbol;Acc:VGNC:43572]	0.134538	0.719439	CpG Island	Non-repeat
chr21_22855001	chr21	22855001	22855500	8	23.4667	13.623	0.776951	-1.92624	2.20393e-05	0.0131307	N_hyper	Intergenic	Intergenic	Intergenic	protein_coding	-3991		NA	NA	0.016064	0.577154	-	Non-repeat
chr21_23367001	chr21	23367001	23367500	12	24.8	16	0.626203	-1.75824	0.00120476	0.0723524	N_hyper	intron	protein_coding-intron (ENSCAFG00000005437, intron 7 of 14)	Intergenic	protein_coding	15892	ENSCAFG00000005437	SLCO2B1	solute carrier organic anion transporter family member 2B1 [Source:VGNC Symbol;Acc:VGNC:46496]	0.024096	0.593186	-	Non-repeat
chr21_24705501	chr21	24705501	24706000	9	27.7333	18.1311	0.607728	-1.5999	0.000699211	0.0579681	N_hyper	Intergenic	Intergenic	L2b|LINE|L2	lncRNA	-7492		NA	NA	0.018072	0.468938	-	Repeat
chr21_26013001	chr21	26013001	26013500	8	26.2667	14.9344	0.807325	-1.80026	3.83857e-05	0.0166226	N_hyper	Intergenic	Intergenic	SINEC_a2|SINE|tRNA-Lys	protein_coding	-12924		NA	NA	0.016064	0.46493	-	Repeat
chr21_30650501	chr21	30650501	30651000	70	42.8	23.2787	0.873085	-1.1965	0.00105879	0.068682	N_hyper	exon	protein_coding-exon (ENSCAFG00000006707, exon 1 of 7)	CpG	protein_coding	56260	ENSCAFG00000006707	ZNF215	zinc finger protein 215 [Source:VGNC Symbol;Acc:VGNC:52860]	0.136546	0.815631	CpG Island	Non-repeat
chr21_30780001	chr21	30780001	30780500	31	26	14.2131	0.863489	-1.84854	0.00168044	0.0830806	N_hyper	intron	protein_coding-intron (ENSCAFG00000006714, intron 9 of 9)	Intergenic	protein_coding	66900	ENSCAFG00000006714	NLRP14	NLR family pyrin domain containing 14 [Source:VGNC Symbol;Acc:VGNC:43847]	0.194969	0.8125	CpG Island	Non-repeat
chr21_32733501	chr21	32733501	32734000	8	30.8	18.1639	0.755821	-1.55922	3.29421e-05	0.0156019	N_hyper	intron	protein_coding-intron (ENSCAFG00000007259, intron 15 of 24)	SINEC_Cf|SINE|tRNA-Lys	snoRNA	1672	ENSCAFG00000007259	IPO7	importin 7 [Source:VGNC Symbol;Acc:VGNC:42067]	0.016064	0.450902	-	Repeat
chr21_33437001	chr21	33437001	33437500	2	25.7333	16.8033	0.609104	-1.69886	4.35126e-06	0.00649654	N_hyper	intron	protein_coding-intron (ENSCAFG00000007500, intron 1 of 40)	MIRc|SINE|MIR	protein_coding	-9409	ENSCAFG00000007500	SBF2	SET binding factor 2 [Source:VGNC Symbol;Acc:VGNC:45882]	0.004016	0.398798	-	Repeat
chr21_33445001	chr21	33445001	33445500	5	32.9333	18.7213	0.808649	-1.50498	2.13683e-09	0.000108099	N_hyper	intron	protein_coding-intron (ENSCAFG00000007500, intron 1 of 40)	SINEC_Cf2|SINE|tRNA-Lys	protein_coding	-1409	ENSCAFG00000007500	SBF2	SET binding factor 2 [Source:VGNC Symbol;Acc:VGNC:45882]	0.01004	0.42485	-	Repeat
chr21_33445501	chr21	33445501	33446000	11	54.6667	34.5082	0.659534	-0.721675	3.49077e-12	3.59094e-06	N_hyper	promoter-TSS	protein_coding-promoter-TSS (ENSCAFG00000029374)	SINEC_b1|SINE|tRNA-Lys	protein_coding	-909	ENSCAFG00000029374			0.022088	0.45491	-	Repeat
chr21_39151001	chr21	39151001	39151500	3	28.1333	18.6721	0.585904	-1.56664	0.000193784	0.0335677	N_hyper	intron	protein_coding-intron (ENSCAFG00000008607, intron 1 of 15)	Intergenic	protein_coding	53603	ENSCAFG00000008607	SOX6	SRY-box transcription factor 6 [Source:VGNC Symbol;Acc:VGNC:46682]	0.006024	0.406814	-	Non-repeat
chr21_47298501	chr21	47298501	47299000	11	22.3333	14.082	0.658438	-1.91452	0.000129707	0.0285104	N_hyper	intron	protein_coding-intron (ENSCAFG00000010152, intron 5 of 29)	SINEC_Cf3|SINE|tRNA-Lys	protein_coding	63398	ENSCAFG00000010152	ANO3	anoctamin 3 [Source:VGNC Symbol;Acc:VGNC:37926]	0.022088	0.446894	-	Repeat
chr21_50295001	chr21	50295001	50295500	8	35.6667	21.3279	0.736648	-1.35202	4.42019e-05	0.0176554	N_hyper	Intergenic	Intergenic	L1_Carn5|LINE|L1	miRNA	14741		NA	NA	0.016064	0.358717	Shore	Repeat
chr21_50430501	chr21	50430501	50431000	1	27.6	18.0656	0.60596	-1.6051	0.000451756	0.0482959	N_hyper	Intergenic	Intergenic	L1_Canis1|LINE|L1	lncRNA	7779		NA	NA	0.002008	0.38477	-	Repeat
chr21_50661001	chr21	50661001	50661500	9	33.9333	22.082	0.614799	-1.33744	0.00140479	0.0772207	N_hyper	intron	protein_coding-intron (ENSCAFG00000010370, intron 6 of 6)	SINEC_Cf3|SINE|tRNA-Lys	protein_coding	20370	ENSCAFG00000010370	MS4A7	membrane spanning 4-domains A7 [Source:VGNC Symbol;Acc:VGNC:49673]	0.018072	0.468938	-	Repeat
chr22_33838501	chr22	33838501	33839000	14	32.2667	14.0492	1.19035	-1.76504	6.13779e-05	0.0204731	N_hyper	Intergenic	Intergenic	SINEC_Cf2|SINE|tRNA-Lys	protein_coding	129993		NA	NA	0.028112	0.462926	-	Repeat
chr22_33879501	chr22	33879501	33880000	14	45.0667	27.2459	0.721175	-1.02699	0.000930234	0.06504	N_hyper	Intergenic	Intergenic	SINEC_Cf|SINE|tRNA-Lys	snRNA	137663		NA	NA	0.028112	0.352705	-	Repeat
chr22_35553001	chr22	35553001	35553500	1	23.6667	15.1148	0.640378	-1.82824	0.00162437	0.0817832	N_hyper	Intergenic	Intergenic	Intergenic	protein_coding	122854		NA	NA	0.002008	0.402806	-	Non-repeat
chr22_35553501	chr22	35553501	35554000	7	33.9333	22.4426	0.591458	-1.32175	0.00179714	0.0852924	N_hyper	Intergenic	Intergenic	Intergenic	protein_coding	123354		NA	NA	0.014056	0.44489	-	Non-repeat
chr22_40814501	chr22	40814501	40815000	12	24.8667	16	0.63018	-1.75736	0.0010356	0.0680151	N_hyper	intron	lncRNA-intron (ENSCAFG00000042961, intron 1 of 3)	SINEC_Cf|SINE|tRNA-Lys	snRNA	28542	ENSCAFG00000042961			0.024096	0.450902	-	Repeat
chr22_46088001	chr22	46088001	46088500	15	42.1333	26.9016	0.642725	-1.06531	3.63381e-06	0.00598121	N_hyper	Intergenic	Intergenic	SINEC_a1|SINE|tRNA-Lys	protein_coding	-10682		NA	NA	0.03012	0.523046	-	Repeat
chr22_49595501	chr22	49595501	49596000	5	37.4	23.5246	0.664283	-1.24041	0.0019343	0.08792	N_hyper	Intergenic	Intergenic	L1M5|LINE|L1	protein_coding	80369		NA	NA	0.01004	0.39479	-	Repeat
chr22_52905501	chr22	52905501	52906000	2	24.1333	15.7869	0.606468	-1.78057	0.00110754	0.0700216	N_hyper	Intergenic	Intergenic	L1MA9|LINE|L1	lncRNA	154864		NA	NA	0.004016	0.320641	-	Repeat
chr22_53721501	chr22	53721501	53722000	10	46.9333	28.5902	0.710891	-0.964867	0.000384184	0.0448605	N_hyper	Intergenic	Intergenic	SINEC_Cf|SINE|tRNA-Lys	lncRNA	-64349		NA	NA	0.02008	0.400802	-	Repeat
chr22_59888501	chr22	59888501	59889000	80	58.2667	36.6557	0.664787	-0.637345	0.00133837	0.0757844	N_hyper	intron	lncRNA-intron (ENSCAFG00000046063, intron 1 of 1)	CpG	lncRNA	-35209	ENSCAFG00000046063			0.160643	0.819639	CpG Island	Non-repeat
chr22_59889001	chr22	59889001	59889500	41	33.6667	19.9344	0.750663	-1.43782	0.00195817	0.0884103	N_hyper	intron	lncRNA-intron (ENSCAFG00000046063, intron 1 of 1)	CpG	lncRNA	-35709	ENSCAFG00000046063			0.082329	0.611222	CpG Island	Non-repeat
chr22_59941501	chr22	59941501	59942000	65	30	17.5738	0.765375	-1.59976	0.00228902	0.0940676	N_hyper	TTS	protein_coding-TTS (ENSCAFG00000047560)	Intergenic	protein_coding	1322	ENSCAFG00000047560			0.130522	0.695391	CpG Island	Non-repeat
chr23_3991001	chr23	3991001	3991500	1	21.8667	13.2459	0.716041	-1.97807	0.000554588	0.0525323	N_hyper	intron	protein_coding-intron (ENSCAFG00000004679, intron 15 of 18)	(TTTC)n|Simple_repeat|Simple_repeat	protein_coding	-30840	ENSCAFG00000004679	CNOT10	CCR4-NOT transcription complex subunit 10 [Source:VGNC Symbol;Acc:VGNC:39411]	0.002008	0.368737	-	Repeat
chr23_8200001	chr23	8200001	8200500	2	23.2667	15.3607	0.593057	-1.81922	0.000564938	0.052952	N_hyper	intron	protein_coding-intron (ENSCAFG00000005035, intron 1 of 10)	L1MEg|LINE|L1	protein_coding	7768	ENSCAFG00000005035	ACVR2B	activin A receptor type 2B [Source:VGNC Symbol;Acc:VGNC:37565]	0.004016	0.336673	-	Repeat
chr23_8953501	chr23	8953501	8954000	10	33.5333	22.0164	0.601648	-1.3444	0.000952953	0.06573	N_hyper	promoter-TSS	protein_coding-promoter-TSS (ENSCAFG00000031104)	promoter-TSS (NM_001284491)	protein_coding	-943	ENSCAFG00000031104	CX3CR1	C-X3-C motif chemokine receptor 1 [Source:VGNC Symbol;Acc:VGNC:39746]	0.02008	0.629259	-	Non-repeat
chr23_12429501	chr23	12429501	12430000	3	28.2667	16.1475	0.800862	-1.7008	6.1341e-07	0.00250401	N_hyper	intron	protein_coding-intron (ENSCAFG00000005399, intron 1 of 3)	Intergenic	protein_coding	-46914	ENSCAFG00000005399	CMTM8	CKLF like MARVEL transmembrane domain containing 8 [Source:VGNC Symbol;Acc:VGNC:39384]	0.006024	0.517034	-	Non-repeat
chr23_18650001	chr23	18650001	18650500	8	43.6667	25.4918	0.771705	-1.10325	3.82274e-06	0.00609679	N_hyper	Intergenic	Intergenic	Intergenic	lncRNA	26334		NA	NA	0.016064	0.458918	-	Non-repeat
chr23_18650501	chr23	18650501	18651000	1	33.2667	19.459	0.767995	-1.46517	6.43213e-06	0.00767724	N_hyper	Intergenic	Intergenic	Intergenic	lncRNA	26834		NA	NA	0.002008	0.314629	-	Non-repeat
chr23_18856001	chr23	18856001	18856500	5	25.2	15.6393	0.681847	-1.77375	7.82657e-06	0.00833556	N_hyper	Intergenic	Intergenic	SINEC_c1|SINE|tRNA-Lys	lncRNA	232334		NA	NA	0.01004	0.418838	-	Repeat
chr23_26032001	chr23	26032001	26032500	4	54.0667	35.0164	0.622778	-0.711457	1.62444e-05	0.0114691	N_hyper	Intergenic	Intergenic	L1MB7|LINE|L1	protein_coding	-32502		NA	NA	0.008032	0.372745	-	Repeat
chr23_30900001	chr23	30900001	30900500	7	24.0667	15.4426	0.633898	-1.8022	6.96707e-05	0.0216195	N_hyper	Intergenic	Intergenic	Intergenic	protein_coding	-22911		NA	NA	0.014056	0.43487	-	Non-repeat
chr23_31487001	chr23	31487001	31487500	76	45.7333	25.459	0.839967	-1.0855	0.000260801	0.0380276	N_hyper	intron	protein_coding-intron (ENSCAFG00000006971, intron 1 of 15)	CpG	lncRNA	107065	ENSCAFG00000006971	EPHB1	EPH receptor B1 [Source:VGNC Symbol;Acc:VGNC:49889]	0.169265	0.815556	CpG Island	Non-repeat
chr23_32684001	chr23	32684001	32684500	8	25	15.7213	0.662993	-1.77184	5.32093e-07	0.00240918	N_hyper	Intergenic	Intergenic	L1_Carn7|LINE|L1	protein_coding	-3588		NA	NA	0.016064	0.378758	-	Repeat
chr23_34596001	chr23	34596001	34596500	11	36.7333	23.2951	0.651936	-1.25627	4.45768e-05	0.0177255	N_hyper	intron	protein_coding-intron (ENSCAFG00000007541, intron 1 of 4)	Intergenic	protein_coding	13937	ENSCAFG00000007541	MRAS	muscle RAS onco homolog [Source:VGNC Symbol;Acc:VGNC:43358]	0.022088	0.613226	-	Non-repeat
chr23_35206001	chr23	35206001	35206500	69	188.133	119.754	0.64899	1.0185	7.06243e-06	0.00795737	N_hyper	exon	protein_coding-exon (ENSCAFG00000030488, exon 1 of 1)	CpG	protein_coding	316	ENSCAFG00000030488			0.138554	0.815631	CpG Island	Non-repeat
chr23_35206501	chr23	35206501	35207000	50	54.5333	31.1967	0.801324	-0.820586	8.75255e-05	0.0239567	N_hyper	promoter-TSS	protein_coding-promoter-TSS (ENSCAFG00000030488)	CpG	protein_coding	-184	ENSCAFG00000030488			0.100402	0.675351	CpG Island	Non-repeat
chr23_35218501	chr23	35218501	35219000	69	69.7333	40.4262	0.782613	-0.469755	0.000153007	0.0305804	N_hyper	Intergenic	Intergenic	CpG	protein_coding	4013		NA	NA	0.138554	0.787575	CpG Island	Non-repeat
chr23_39451501	chr23	39451501	39452000	7	25.4	16.1311	0.64872	-1.74188	0.00229042	0.0940926	N_hyper	Intergenic	Intergenic	SINEC_Cf|SINE|tRNA-Lys	protein_coding	-19086		NA	NA	0.014056	0.338677	-	Repeat
chr23_45372001	chr23	45372001	45372500	12	52.4667	33.1967	0.656283	-0.775716	5.33376e-06	0.00712429	N_hyper	intron	protein_coding-intron (ENSCAFG00000049434, intron 2 of 3)	Intergenic	protein_coding	13295	ENSCAFG00000049434	SIAH2	siah E3 ubiquitin protein ligase 2 [Source:HGNC Symbol;Acc:HGNC:10858]	0.024096	0.573146	Shore	Non-repeat
chr23_49539501	chr23	49539501	49540000	8	24.5333	13.377	0.866608	-1.92531	0.000861011	0.0631384	N_hyper	intron	protein_coding-intron (ENSCAFG00000008765, intron 1 of 5)	Intergenic	protein_coding	8153	ENSCAFG00000008765	SLC33A1	solute carrier family 33 member 1 [Source:VGNC Symbol;Acc:VGNC:46357]	0.016064	0.392786	-	Non-repeat
chr23_51247501	chr23	51247501	51248000	8	33.7333	22.2459	0.595687	-1.33246	9.7665e-05	0.0252802	N_hyper	Intergenic	Intergenic	Intergenic	lncRNA	43780		NA	NA	0.016064	0.386774	Shore	Non-repeat
chr23_52195501	chr23	52195501	52196000	24	34.6667	21.3279	0.695288	-1.3628	0.000417459	0.0466645	N_hyper	Intergenic	Intergenic	Intergenic	lncRNA	-36848		NA	NA	0.048193	0.649299	CpG Island	Non-repeat
chr24_1026501	chr24	1026501	1027000	54	55.8	34.1148	0.705875	-0.724849	0.00146878	0.078547	N_hyper	Intergenic	Intergenic	CpG	protein_coding	16100		NA	NA	0.108434	0.725451	CpG Island	Non-repeat
chr24_16022001	chr24	16022001	16022500	11	50.3333	32.7541	0.615537	-0.80472	0.00199331	0.0889518	N_hyper	intron	protein_coding-intron (ENSCAFG00000005993, intron 2 of 2)	SINEC_c2|SINE|tRNA-Lys	protein_coding	5083	ENSCAFG00000005993	SHLD1	shieldin complex subunit 1 [Source:VGNC Symbol;Acc:VGNC:52529]	0.022088	0.498998	-	Repeat
chr24_16022501	chr24	16022501	16023000	5	39.5333	24.7541	0.67032	-1.17012	0.000923616	0.0648323	N_hyper	intron	protein_coding-intron (ENSCAFG00000005993, intron 2 of 2)	Intergenic	protein_coding	5583	ENSCAFG00000005993	SHLD1	shieldin complex subunit 1 [Source:VGNC Symbol;Acc:VGNC:52529]	0.01004	0.480962	-	Non-repeat
chr24_16601501	chr24	16601501	16602000	9	22.9333	15.0492	0.6016	-1.84338	0.000429465	0.04724	N_hyper	intron	lncRNA-intron (ENSCAFG00000006042, intron 1 of 15)	CarERV4-int|LTR|ERV1	lncRNA	-45843	ENSCAFG00000006042	SLC23A2	solute carrier family 23 member 2 [Source:VGNC Symbol;Acc:VGNC:46283]	0.018072	0.450902	-	Repeat
chr24_18877501	chr24	18877501	18878000	9	43.0667	27.0328	0.666982	-1.05214	0.00128608	0.0745636	N_hyper	intron	protein_coding-intron (ENSCAFG00000023828, intron 1 of 12)	SINEC_Cf|SINE|tRNA-Lys	protein_coding	11300	ENSCAFG00000023828	TGM3	transglutaminase 3 [Source:VGNC Symbol;Acc:VGNC:47317]	0.018072	0.410822	-	Repeat
chr24_19089001	chr24	19089001	19089500	27	125.933	81.8197	0.619051	0.470853	4.6494e-05	0.0180415	N_hyper	Intergenic	Intergenic	Intergenic	protein_coding	35381		NA	NA	0.054217	0.661323	-	Non-repeat
chr24_19089501	chr24	19089501	19090000	1	28.0667	15.1639	0.880502	-1.7601	2.35158e-05	0.0135797	N_hyper	Intergenic	Intergenic	Intergenic	protein_coding	35881		NA	NA	0.002008	0.496994	-	Non-repeat
chr24_19096001	chr24	19096001	19096500	12	30.1333	18.1311	0.72656	-1.56914	2.77882e-05	0.0147197	N_hyper	exon	protein_coding-exon (ENSCAFG00000025524, exon 8 of 8)	Intergenic	protein_coding	39226	ENSCAFG00000025524			0.024096	0.549098	-	Non-repeat
chr24_19169001	chr24	19169001	19169500	14	22.5333	13.5902	0.721626	-1.94355	0.00017117	0.0320136	N_hyper	Intergenic	Intergenic	MIR|SINE|MIR	protein_coding	-33774		NA	NA	0.028112	0.523046	-	Repeat
chr24_20300501	chr24	20300501	20301000	7	28.3333	18.5246	0.607551	-1.57163	0.00140548	0.0772291	N_hyper	intron	lncRNA-intron (ENSCAFG00000046459, intron 1 of 1)	L3|LINE|CR1	lncRNA	-3667	ENSCAFG00000046459			0.014056	0.547094	-	Repeat
chr24_20301001	chr24	20301001	20301500	9	28.1333	18.0656	0.633347	-1.59808	0.000694971	0.0578736	N_hyper	intron	lncRNA-intron (ENSCAFG00000046459, intron 1 of 1)	MIRb|SINE|MIR	lncRNA	-3167	ENSCAFG00000046459			0.018072	0.549098	-	Repeat
chr24_20517001	chr24	20517001	20517500	6	27.2667	17.7541	0.613312	-1.62599	0.000279629	0.0392271	N_hyper	Intergenic	Intergenic	SINEC_b2|SINE|tRNA-Lys	protein_coding	-2719		NA	NA	0.012048	0.43487	Shore	Repeat
chr24_21099501	chr24	21099501	21100000	6	23.4	15.3115	0.605642	-1.82008	4.04843e-05	0.0170565	N_hyper	Intergenic	Intergenic	Intergenic	protein_coding	4996		NA	NA	0.012048	0.428858	Shore	Non-repeat
chr24_23107001	chr24	23107001	23107500	4	28.5333	18.8525	0.592784	-1.5526	0.000173097	0.0321138	N_hyper	Intergenic	Intergenic	MER5B|DNA|hAT-Charlie	lncRNA	33274		NA	NA	0.008032	0.418838	-	Repeat
chr24_24424001	chr24	24424001	24424500	10	24.8	16.4262	0.588192	-1.73326	0.00103543	0.068015	N_hyper	intron	protein_coding-intron (ENSCAFG00000008037, intron 5 of 31)	Intergenic	snRNA	-2613	ENSCAFG00000008037	CEP250	centrosomal protein 250 [Source:VGNC Symbol;Acc:VGNC:39124]	0.02008	0.539078	-	Non-repeat
chr24_24543001	chr24	24543001	24543500	5	28.4667	17.3279	0.709894	-1.63305	0.000319861	0.0413595	N_hyper	promoter-TSS	protein_coding-promoter-TSS (ENSCAFG00000008154)	(CA)n|Simple_repeat|Simple_repeat	protein_coding	-113	ENSCAFG00000008154			0.01004	0.486974	Shelf	Repeat
chr24_24543501	chr24	24543501	24544000	7	33.8	20.9016	0.687776	-1.39161	0.000162921	0.0314416	N_hyper	promoter-TSS	protein_coding-promoter-TSS (ENSCAFG00000008154)	Intergenic	protein_coding	-613	ENSCAFG00000008154			0.014056	0.563126	Shelf	Non-repeat
chr24_25955501	chr24	25955501	25956000	12	30.3333	19.7541	0.613297	-1.48557	3.33318e-05	0.0156553	N_hyper	TTS	protein_coding-TTS (ENSCAFG00000008737)	Intergenic	protein_coding	33815	ENSCAFG00000008737	RPN2	ribophorin II [Source:VGNC Symbol;Acc:VGNC:45722]	0.024096	0.621242	-	Non-repeat
chr24_25956001	chr24	25956001	25956500	7	27.2	16.7869	0.689813	-1.67957	2.43828e-05	0.0138251	N_hyper	TTS	protein_coding-TTS (ENSCAFG00000008737)	MIR|SINE|MIR	protein_coding	34315	ENSCAFG00000008737	RPN2	ribophorin II [Source:VGNC Symbol;Acc:VGNC:45722]	0.014056	0.503006	-	Repeat
chr24_26644001	chr24	26644001	26644500	12	23.8	13.9672	0.761575	-1.89844	0.000480675	0.0494616	N_hyper	intron	protein_coding-intron (ENSCAFG00000008869, intron 5 of 11)	Intergenic	protein_coding	19589	ENSCAFG00000008869	TGM2	transglutaminase 2 [Source:VGNC Symbol;Acc:VGNC:47316]	0.024096	0.553106	Shelf	Non-repeat
chr24_26691501	chr24	26691501	26692000	13	29.1333	17.1475	0.758173	-1.63394	0.000216273	0.0351355	N_hyper	Intergenic	Intergenic	Intergenic	protein_coding	-27911		NA	NA	0.026104	0.49499	-	Non-repeat
chr24_26692001	chr24	26692001	26692500	12	35.5333	23.5574	0.588172	-1.25771	0.00118558	0.0719698	N_hyper	Intergenic	Intergenic	Intergenic	protein_coding	-28411		NA	NA	0.024096	0.563126	-	Non-repeat
chr24_26775001	chr24	26775001	26775500	11	31.6	17.0492	0.883171	-1.60686	2.11456e-07	0.00142172	N_hyper	intron	protein_coding-intron (ENSCAFG00000008901, intron 2 of 15)	Intergenic	protein_coding	1318	ENSCAFG00000008901	BPI	bactericidal permeability increasing protein [Source:VGNC Symbol;Acc:VGNC:49649]	0.022088	0.569138	-	Non-repeat
chr24_29572001	chr24	29572001	29572500	4	23.6667	15.4426	0.609862	-1.80812	0.000989969	0.0667175	N_hyper	intron	protein_coding-intron (ENSCAFG00000009236, intron 1 of 36)	L1MEc|LINE|L1	protein_coding	-25812	ENSCAFG00000009236	CHD6	chromodomain helicase DNA binding protein 6 [Source:VGNC Symbol;Acc:VGNC:39204]	0.008032	0.396794	-	Repeat
chr24_31817001	chr24	31817001	31817500	9	66.8667	42.7049	0.643244	-0.43246	2.8648e-06	0.00541729	N_hyper	Intergenic	Intergenic	Intergenic	protein_coding	-2381		NA	NA	0.018072	0.430862	Shelf	Non-repeat
chr24_32162001	chr24	32162001	32162500	14	31.1333	17.623	0.814167	-1.58263	6.19723e-07	0.00251657	N_hyper	exon	protein_coding-exon (ENSCAFG00000009519, exon 2 of 5)	Intergenic	protein_coding	1035	ENSCAFG00000009519	CCN5	cellular communication network factor 5 [Source:VGNC Symbol;Acc:VGNC:48415]	0.028112	0.611222	-	Non-repeat
chr24_33371001	chr24	33371001	33371500	3	25.2667	16.5902	0.601201	-1.71754	0.000917659	0.0646569	N_hyper	Intergenic	Intergenic	L2c|LINE|L2	protein_coding	-1679		NA	NA	0.006024	0.476954	Shore	Repeat
chr24_33492001	chr24	33492001	33492500	43	22.8667	12.8033	0.82853	-1.99145	0.00158878	0.0810499	N_hyper	promoter-TSS	protein_coding-promoter-TSS (ENSCAFG00000010175)	Intergenic	protein_coding	41	ENSCAFG00000010175	CDH22	cadherin 22 [Source:VGNC Symbol;Acc:VGNC:39030]	0.143345	0.80339	CpG Island	Non-repeat
chr24_34556501	chr24	34556501	34557000	6	28	15.7869	0.819443	-1.72493	2.97947e-07	0.00169187	N_hyper	Intergenic	Intergenic	MLT1J1|LTR|ERVL-MaLR	protein_coding	-28554		NA	NA	0.012048	0.448898	-	Repeat
chr24_34557001	chr24	34557001	34557500	11	50.5333	30.4426	0.726665	-0.874959	1.30762e-08	0.000292422	N_hyper	Intergenic	Intergenic	SINEC_Cf3|SINE|tRNA-Lys	protein_coding	-28054		NA	NA	0.022088	0.498998	-	Repeat
chr24_34755001	chr24	34755001	34755500	14	39.9333	26.459	0.589589	-1.10135	1.42324e-05	0.0108753	N_hyper	intron	protein_coding-intron (ENSCAFG00000010874, intron 5 of 19)	intron (NM_001048090, intron 4 of 19)	protein_coding	73318	ENSCAFG00000010874	SULF2	sulfatase 2 [Source:VGNC Symbol;Acc:VGNC:46975]	0.028112	0.661323	-	Non-repeat
chr24_36753501	chr24	36753501	36754000	7	23	13.8197	0.727662	-1.921	4.64132e-06	0.00670576	N_hyper	exon	lncRNA-exon (ENSCAFG00000047396, exon 2 of 2)	Intergenic	lncRNA	45912	ENSCAFG00000047396			0.014056	0.561122	-	Non-repeat
chr24_36901501	chr24	36901501	36902000	15	31.2667	19.459	0.678601	-1.48881	0.000331421	0.0419662	N_hyper	Intergenic	Intergenic	Intergenic	lncRNA	-5801		NA	NA	0.03012	0.486974	Shore	Non-repeat
chr24_37672501	chr24	37672501	37673000	16	33.0667	17.6721	0.896844	-1.55574	0.000133426	0.0288639	N_hyper	intron	protein_coding-intron (ENSCAFG00000011625, intron 5 of 9)	Intergenic	protein_coding	97808	ENSCAFG00000011625	NFATC2	nuclear factor of activated T cells 2 [Source:VGNC Symbol;Acc:VGNC:43767]	0.032129	0.609218	Shore	Non-repeat
chr24_38144001	chr24	38144001	38144500	16	64.5333	40.7869	0.658072	-0.492019	1.95593e-05	0.0124823	N_hyper	intron	lncRNA-intron (ENSCAFG00000047710, intron 1 of 1)	Intergenic	lncRNA	28865	ENSCAFG00000047710			0.032129	0.472946	-	Non-repeat
chr24_38144501	chr24	38144501	38145000	8	39.4667	24.5902	0.677657	-1.17718	0.00175799	0.084651	N_hyper	intron	lncRNA-intron (ENSCAFG00000047710, intron 1 of 1)	Intergenic	lncRNA	28365	ENSCAFG00000047710			0.016064	0.460922	-	Non-repeat
chr24_41321501	chr24	41321501	41322000	80	80.3333	44.1803	0.858549	-0.324413	1.01997e-05	0.00940363	N_hyper	Intergenic	Intergenic	CpG	protein_coding	-1139		NA	NA	0.158635	0.835671	CpG Island	Non-repeat
chr24_42673501	chr24	42673501	42674000	12	21.1333	13.5082	0.638798	-1.97246	6.00444e-05	0.0202394	N_hyper	exon	lncRNA-exon (ENSCAFG00000049469, exon 2 of 2)	Intergenic	lncRNA	1794	ENSCAFG00000049469			0.022088	0.617234	-	Non-repeat
chr24_46348501	chr24	46348501	46349000	15	27	17.6885	0.604813	-1.63302	0.000202592	0.0342309	N_hyper	intron	pseudogene-intron (ENSCAFG00000012668, intron 2 of 42)	Intergenic	protein_coding	27315	ENSCAFG00000012668			0.03012	0.665331	Shore	Non-repeat
chr24_46352001	chr24	46352001	46352500	35	83.7333	54.9016	0.604982	-0.0929738	1.07181e-05	0.00959178	N_hyper	intron	pseudogene-intron (ENSCAFG00000012668, intron 2 of 42)	Intergenic	protein_coding	23815	ENSCAFG00000012668			0.070281	0.705411	-	Non-repeat
chr24_46950501	chr24	46950501	46951000	21	30	17.377	0.781047	-1.61012	0.000425568	0.0470459	N_hyper	intron	protein_coding-intron (ENSCAFG00000012772, intron 1 of 4)	SINEC_b1|SINE|tRNA-Lys	protein_coding	-1723	ENSCAFG00000012772	YTHDF1	YTH N6-methyladenosine RNA binding protein 1 [Source:VGNC Symbol;Acc:VGNC:48505]	0.042169	0.635271	Shore	Repeat
chr24_47564001	chr24	47564001	47564500	15	45.0667	27.1148	0.728249	-1.03165	0.000591579	0.0539689	N_hyper	promoter-TSS	lncRNA-promoter-TSS (ENSCAFG00000041850)	Intergenic	lncRNA	300	ENSCAFG00000041850			0.03012	0.689379	CpG Island	Non-repeat
chr25_237001	chr25	237001	237500	4	69.0667	29.1639	1.23699	-0.773197	0.000145417	0.0298344	N_hyper	Intergenic	Intergenic	L1_Canis1|LINE|L1	protein_coding	35950		NA	NA	0.006024	0.418838	-	Repeat
chr25_1926501	chr25	1926501	1927000	11	38.0667	24.9016	0.607637	-1.17837	0.00041334	0.0464119	N_hyper	Intergenic	Intergenic	SINEC_Cf|SINE|tRNA-Lys	protein_coding	109198		NA	NA	0.022088	0.43487	-	Repeat
chr25_10290501	chr25	10290501	10291000	4	27.6667	18.0164	0.613238	-1.60672	0.00136167	0.0763407	N_hyper	Intergenic	Intergenic	Intergenic	protein_coding	-2175		NA	NA	0.008032	0.509018	-	Non-repeat
chr25_12050001	chr25	12050001	12050500	4	23.8667	15.5246	0.614146	-1.80018	4.75587e-06	0.00680436	N_hyper	intron	protein_coding-intron (ENSCAFG00000006782, intron 2 of 10)	Intergenic	protein_coding	20079	ENSCAFG00000006782	LNX2	ligand of numb-protein X 2 [Source:VGNC Symbol;Acc:VGNC:42732]	0.008032	0.38477	-	Non-repeat
chr25_20139501	chr25	20139501	20140000	2	21.8667	14.2131	0.615345	-1.91352	0.000794285	0.0609729	N_hyper	intron	protein_coding-intron (ENSCAFG00000007608, intron 1 of 10)	L1MEd|LINE|L1	protein_coding	66195	ENSCAFG00000007608	SH3RF1	SH3 domain containing ring finger 1 [Source:VGNC Symbol;Acc:VGNC:46132]	0.004016	0.326653	-	Repeat
chr25_42290001	chr25	42290001	42290500	2	31.2	20.2295	0.619868	-1.45263	7.90473e-05	0.0228615	N_hyper	intron	protein_coding-intron (ENSCAFG00000010659, intron 3 of 3)	Intergenic	protein_coding	49690	ENSCAFG00000010659	FBXO36	F-box protein 36 [Source:VGNC Symbol;Acc:VGNC:59079]	0.004016	0.346693	-	Non-repeat
chr25_42857001	chr25	42857001	42857500	6	25.9333	15.9344	0.696333	-1.74572	6.0401e-05	0.0203119	N_hyper	intron	protein_coding-intron (ENSCAFG00000028707, intron 6 of 6)	CT-rich|Low_complexity|Low_complexity	protein_coding	23019	ENSCAFG00000028707	ITM2C	integral membrane protein 2C [Source:VGNC Symbol;Acc:VGNC:42151]	0.012048	0.51503	-	Repeat
chr25_43287501	chr25	43287501	43288000	81	39.5333	21.8525	0.849448	-1.28807	0.000254085	0.0375866	N_hyper	intron	protein_coding-intron (ENSCAFG00000010979, intron 22 of 22)	Intergenic	snoRNA	43981	ENSCAFG00000010979	ARMC9	armadillo repeat containing 9 [Source:VGNC Symbol;Acc:VGNC:38129]	0.162651	0.825651	Shelf	Non-repeat
chr25_44128001	chr25	44128001	44128500	75	46.6667	26.082	0.834164	-1.0544	0.00103822	0.0680693	N_hyper	promoter-TSS	protein_coding-promoter-TSS (ENSCAFG00000011211)	CpG	protein_coding	-205	ENSCAFG00000011211	ECEL1	endothelin converting enzyme like 1 [Source:VGNC Symbol;Acc:VGNC:40183]	0.150602	0.815631	CpG Island	Non-repeat
chr25_46262001	chr25	46262001	46262500	10	31.1333	20.3607	0.6072	-1.44703	0.00129093	0.074663	N_hyper	intron	lncRNA-intron (ENSCAFG00000046968, intron 1 of 1)	Intergenic	lncRNA	-7556	ENSCAFG00000046968			0.02008	0.543086	-	Non-repeat
chr25_46534001	chr25	46534001	46534500	8	21.6667	13.0984	0.718347	-1.99151	7.59928e-06	0.00822886	N_hyper	intron	protein_coding-intron (ENSCAFG00000012092, intron 1 of 19)	Intergenic	protein_coding	84546	ENSCAFG00000012092	AGAP1	ArfGAP with GTPase domain, ankyrin repeat and PH domain 1 [Source:VGNC Symbol;Acc:VGNC:37695]	0.016064	0.58517	-	Non-repeat
chr25_50834501	chr25	50834501	50835000	40	33.7333	15.1639	1.14514	-1.68065	0.00191249	0.0875437	N_hyper	intron	protein_coding-intron (ENSCAFG00000042242, intron 1 of 32)	CpG	protein_coding	-4410	ENSCAFG00000042242			0.080321	0.759519	CpG Island	Non-repeat
chr25_50835001	chr25	50835001	50835500	33	94	57.9672	0.694257	0.00663528	0.000595822	0.0541809	N_hyper	intron	protein_coding-intron (ENSCAFG00000042242, intron 1 of 32)	CpG	protein_coding	-3910	ENSCAFG00000042242			0.066265	0.715431	CpG Island	Non-repeat
chr26_1240001	chr26	1240001	1240500	62	26.4	17.1148	0.619416	-1.67226	0.00147284	0.0785934	N_hyper	Intergenic	Intergenic	CpG	snRNA	11038		NA	NA	0.124498	0.793587	CpG Island	Non-repeat
chr26_1272001	chr26	1272001	1272500	8	23.6	15.1311	0.634999	-1.82812	0.000499963	0.050204	N_hyper	intron	protein_coding-intron (ENSCAFG00000006655, intron 20 of 24)	Intergenic	protein_coding	21781	ENSCAFG00000006655	ADGRD1	adhesion G protein-coupled receptor D1 [Source:VGNC Symbol;Acc:VGNC:52918]	0.016064	0.581162	-	Non-repeat
chr26_7444001	chr26	7444001	7444500	10	30.2	19.2951	0.640557	-1.50958	0.000532259	0.0516394	N_hyper	Intergenic	Intergenic	Intergenic	protein_coding	13163		NA	NA	0.02008	0.513026	Shelf	Non-repeat
chr26_7444501	chr26	7444501	7445000	10	31.6	20.8197	0.596611	-1.42009	0.0017881	0.0851775	N_hyper	Intergenic	Intergenic	Intergenic	protein_coding	13663		NA	NA	0.02008	0.428858	Shelf	Non-repeat
chr26_10619501	chr26	10619501	10620000	9	25.2667	16.3115	0.625183	-1.73338	0.000399834	0.0457923	N_hyper	promoter-TSS	protein_coding-promoter-TSS (ENSCAFG00000009046)	Intergenic	protein_coding	-643	ENSCAFG00000009046	TPCN1	two pore segment channel 1 [Source:VGNC Symbol;Acc:VGNC:47732]	0.018072	0.529058	-	Non-repeat
chr26_21234501	chr26	21234501	21235000	10	21.6667	13.8689	0.637041	-1.93937	0.000396387	0.045616	N_hyper	intron	protein_coding-intron (ENSCAFG00000011823, intron 2 of 2)	Intergenic	protein_coding	26280	ENSCAFG00000011823	MN1	MN1 proto-onco, transcriptional regulator [Source:VGNC Symbol;Acc:VGNC:52951]	0.02008	0.603206	-	Non-repeat
chr26_21736501	chr26	21736501	21737000	3	25.2	16.377	0.615799	-1.73066	4.63032e-06	0.00670576	N_hyper	intron	protein_coding-intron (ENSCAFG00000011849, intron 2 of 22)	Intergenic	protein_coding	47370	ENSCAFG00000011849	TTC28	tetratricopeptide repeat domain 28 [Source:VGNC Symbol;Acc:VGNC:47948]	0.006024	0.388778	-	Non-repeat
chr26_22516501	chr26	22516501	22517000	5	23.3333	14.1475	0.714608	-1.89414	0.000247667	0.0372253	N_hyper	Intergenic	Intergenic	Intergenic	protein_coding	-4164		NA	NA	0.01004	0.567134	Shelf	Non-repeat
chr26_22521001	chr26	22521001	22521500	21	26.4	16.459	0.675371	-1.70894	0.000902899	0.0642551	N_hyper	intron	protein_coding-intron (ENSCAFG00000012106, intron 2 of 15)	Intergenic	protein_coding	336	ENSCAFG00000012106	EMID1	EMI domain containing 1 [Source:VGNC Symbol;Acc:VGNC:40342]	0.042169	0.655311	CpG Island	Non-repeat
chr26_22618501	chr26	22618501	22619000	17	40.7333	26.6885	0.605519	-1.08548	7.82037e-05	0.0227446	N_hyper	intron	protein_coding-intron (ENSCAFG00000012219, intron 5 of 5)	Intergenic	protein_coding	3432	ENSCAFG00000012219	GAS2L1	growth arrest specific 2 like 1 [Source:VGNC Symbol;Acc:VGNC:41116]	0.040865	0.683453	CpG Island	Non-repeat
chr26_22619001	chr26	22619001	22619500	36	37.0667	21.3934	0.786962	-1.33381	0.00014992	0.0302467	N_hyper	intron	protein_coding-intron (ENSCAFG00000012219, intron 5 of 5)	Intergenic	protein_coding	3932	ENSCAFG00000012219	GAS2L1	growth arrest specific 2 like 1 [Source:VGNC Symbol;Acc:VGNC:41116]	0.076596	0.715499	Shore	Non-repeat
chr26_25242501	chr26	25242501	25243000	1	29.7333	18.8689	0.650346	-1.53668	0.00150048	0.079192	N_hyper	intron	protein_coding-intron (ENSCAFG00000042701, intron 1 of 1)	Intergenic	protein_coding	15465	ENSCAFG00000024720			0.002008	0.364729	-	Non-repeat
chr26_28133001	chr26	28133001	28133500	25	29.1333	15.459	0.906419	-1.72773	0.00015578	0.0308113	N_hyper	Intergenic	Intergenic	Intergenic	protein_coding	-7825		NA	NA	0.105932	0.738397	CpG Island	Non-repeat
chr26_28612001	chr26	28612001	28612500	3	26.8667	17.8361	0.585419	-1.62696	0.000430574	0.047282	N_hyper	Intergenic	Intergenic	Intergenic	protein_coding	8010		NA	NA	0.006024	0.352705	-	Non-repeat
chr26_30233501	chr26	30233501	30234000	51	38	21.8852	0.790571	-1.30268	0.00166375	0.0826825	N_hyper	TTS	protein_coding-TTS (ENSCAFG00000014896)	GC_rich|Low_complexity|Low_complexity	protein_coding	5400	ENSCAFG00000014896	SCARF2	scavenger receptor class F member 2 [Source:VGNC Symbol;Acc:VGNC:52965]	0.154079	0.822289	CpG Island	Repeat
chr26_30530001	chr26	30530001	30530500	3	26.3333	16.0984	0.70361	-1.73066	1.35363e-05	0.0107278	N_hyper	intron	protein_coding-intron (ENSCAFG00000030423, intron 1 of 18)	Intergenic	protein_coding	2545	ENSCAFG00000030423	AIFM3	apoptosis inducing factor mitochondria associated 3 [Source:VGNC Symbol;Acc:VGNC:37739]	0.006024	0.503006	Shelf	Non-repeat
chr26_33572501	chr26	33572501	33573000	7	52.9333	34.8525	0.599077	-0.724081	0.00132665	0.0755068	N_hyper	Intergenic	Intergenic	Intergenic	lncRNA	-55229		NA	NA	0.014056	0.374749	-	Non-repeat
chr26_33573001	chr26	33573001	33573500	6	51.8667	34.0656	0.602624	-0.754463	0.0011712	0.0715813	N_hyper	Intergenic	Intergenic	SINEC_c2|SINE|tRNA-Lys	lncRNA	-54729		NA	NA	0.012048	0.380762	-	Repeat
chr27_933001	chr27	933001	933500	14	60	39.3934	0.603156	-0.554404	7.12719e-05	0.0218205	N_hyper	promoter-TSS	protein_coding-promoter-TSS (ENSCAFG00000029158)	Intergenic	protein_coding	-5622	ENSCAFG00000029158	ZNF385A	zinc finger protein 385A [Source:VGNC Symbol;Acc:VGNC:48714]	0.028112	0.669339	Shelf	Non-repeat
chr27_933501	chr27	933501	934000	17	40	24.8033	0.684547	-1.16374	1.37141e-06	0.00372109	N_hyper	promoter-TSS	protein_coding-promoter-TSS (ENSCAFG00000029158)	Intergenic	protein_coding	-5122	ENSCAFG00000029158	ZNF385A	zinc finger protein 385A [Source:VGNC Symbol;Acc:VGNC:48714]	0.034137	0.627255	Shelf	Non-repeat
chr27_1725501	chr27	1725501	1726000	69	43.9333	22.9016	0.934114	-1.20055	4.6973e-05	0.0181248	N_hyper	promoter-TSS	protein_coding-promoter-TSS (ENSCAFG00000006918)	CpG	protein_coding	-559	ENSCAFG00000006918	MAP3K12	mitogen-activated protein kinase kinase kinase 12 [Source:VGNC Symbol;Acc:VGNC:42968]	0.176471	0.834184	CpG Island	Non-repeat
chr27_2010501	chr27	2010501	2011000	2	29.6	19.3115	0.610822	-1.51618	0.00173425	0.0841299	N_hyper	intron	protein_coding-intron (ENSCAFG00000007077, intron 1 of 13)	Intergenic	protein_coding	-6131	ENSCAFG00000007077	CSAD	cysteine sulfinic acid decarboxylase [Source:VGNC Symbol;Acc:VGNC:39649]	0.004016	0.418838	-	Non-repeat
chr27_2114501	chr27	2114501	2115000	46	46.6667	29.4098	0.661735	-0.939399	5.27764e-05	0.0190822	N_hyper	Intergenic	Intergenic	CpG	protein_coding	-1132		NA	NA	0.134897	0.824561	CpG Island	Non-repeat
chr27_2899501	chr27	2899501	2900000	17	39.0667	23.459	0.73066	-1.22613	1.76026e-06	0.00414363	N_hyper	intron	protein_coding-intron (ENSCAFG00000007338, intron 7 of 7)	Intergenic	protein_coding	35372	ENSCAFG00000007338	NR4A1	nuclear receptor subfamily 4 group A member 1 [Source:VGNC Symbol;Acc:VGNC:43954]	0.034908	0.674847	Shelf	Non-repeat
chr27_2900001	chr27	2900001	2900500	24	104.4	64.0984	0.700478	0.149526	2.14227e-08	0.000400681	N_hyper	intron	protein_coding-intron (ENSCAFG00000007338, intron 7 of 7)	Intergenic	protein_coding	34872	ENSCAFG00000007338	NR4A1	nuclear receptor subfamily 4 group A member 1 [Source:VGNC Symbol;Acc:VGNC:43954]	0.048193	0.701403	Shelf	Non-repeat
chr27_3066001	chr27	3066001	3066500	7	38.2667	24.9836	0.6104	-1.17333	3.16134e-06	0.0056854	N_hyper	intron	lncRNA-intron (ENSCAFG00000043773, intron 1 of 1)	SINEC_a1|SINE|tRNA-Lys	lncRNA	2347	ENSCAFG00000043773			0.014056	0.38477	-	Repeat
chr27_3075501	chr27	3075501	3076000	15	25.0667	13.4426	0.891039	-1.91241	0.000660182	0.0565391	N_hyper	TTS	protein_coding-TTS (ENSCAFG00000025220)	Intergenic	lncRNA	11847	ENSCAFG00000025220	ACVRL1	activin A receptor like type 1 [Source:VGNC Symbol;Acc:VGNC:37566]	0.03012	0.649299	Shore	Non-repeat
chr27_3100501	chr27	3100501	3101000	10	22.1333	14.0984	0.643847	-1.91664	0.000113337	0.0270839	N_hyper	Intergenic	Intergenic	Intergenic	protein_coding	4102		NA	NA	0.02008	0.45491	-	Non-repeat
chr27_3164501	chr27	3164501	3165000	86	69.5333	31.8852	1.11956	-0.692518	0.000141216	0.0295005	N_hyper	exon	protein_coding-exon (ENSCAFG00000049416, exon 2 of 2)	GC_rich|Low_complexity|Low_complexity	protein_coding	27091	ENSCAFG00000049416			0.172691	0.829659	Shore	Repeat
chr27_3165001	chr27	3165001	3165500	70	28.3333	12.6066	1.15818	-1.91451	0.000355395	0.0432245	N_hyper	exon	protein_coding-exon (ENSCAFG00000049416, exon 2 of 2)	(CGG)n|Simple_repeat|Simple_repeat	protein_coding	27591	ENSCAFG00000049416			0.204142	0.852941	Shore	Repeat
chr27_3851501	chr27	3851501	3852000	5	31.7333	20.7049	0.610658	-1.42394	1.69255e-05	0.0117243	N_hyper	Intergenic	Intergenic	Intergenic	protein_coding	-8431		NA	NA	0.01004	0.501002	-	Non-repeat
chr27_4913501	chr27	4913501	4914000	21	22.8667	13.0328	0.802936	-1.9758	2.82404e-06	0.00538074	N_hyper	Intergenic	Intergenic	Intergenic	protein_coding	23650		NA	NA	0.042169	0.589178	-	Non-repeat
chr27_5137501	chr27	5137501	5138000	7	22.2	13.5574	0.704143	-1.95134	4.16673e-06	0.00638792	N_hyper	intron	protein_coding-intron (ENSCAFG00000008587, intron 6 of 11)	Intergenic	snRNA	-34544	ENSCAFG00000008587	SPATS2	spermatosis associated serine rich 2 [Source:VGNC Symbol;Acc:VGNC:46721]	0.014056	0.436874	-	Non-repeat
chr27_8330501	chr27	8330501	8331000	1	28.5333	18.9344	0.58642	-1.5483	0.000207461	0.0345547	N_hyper	intron	protein_coding-intron (ENSCAFG00000009304, intron 1 of 14)	Intergenic	protein_coding	6581	ENSCAFG00000009304	SCAF11	SR-related CTD associated factor 11 [Source:VGNC Symbol;Acc:VGNC:45889]	0.002008	0.354709	-	Non-repeat
chr27_13016501	chr27	13016501	13017000	9	31.4667	20.4098	0.619464	-1.44101	2.07508e-05	0.012744	N_hyper	TTS	snoRNA-TTS (ENSCAFG00000022080)	SINEC_Cf|SINE|tRNA-Lys	snoRNA	820	ENSCAFG00000022080	U3	Small nucleolar RNA U3 [Source:RFAM;Acc:RF00012]	0.018072	0.40481	-	Repeat
chr27_18499001	chr27	18499001	18499500	11	25.4	15.459	0.70983	-1.7815	0.00137901	0.0767313	N_hyper	intron	protein_coding-intron (ENSCAFG00000010821, intron 13 of 19)	SINEC_a2|SINE|tRNA-Lys	lncRNA	-27626	ENSCAFG00000010821	TMTC1	transmembrane O-mannosyltransferase targeting cadherins 1 [Source:VGNC Symbol;Acc:VGNC:47638]	0.022088	0.438878	-	Repeat
chr27_30763001	chr27	30763001	30763500	10	40.9333	27.1967	0.585575	-1.06517	0.000178151	0.0324474	N_hyper	intron	protein_coding-intron (ENSCAFG00000012679, intron 9 of 16)	SINEC_Cf|SINE|tRNA-Lys	protein_coding	54137	ENSCAFG00000012679	STRAP	serine/threonine kinase receptor associated protein [Source:VGNC Symbol;Acc:VGNC:46941]	0.02008	0.398798	-	Repeat
chr27_37935001	chr27	37935001	37935500	15	45.2	27.7213	0.700626	-1.00923	0.000125762	0.0281984	N_hyper	intron	protein_coding-intron (ENSCAFG00000014098, intron 1 of 6)	Intergenic	protein_coding	247	ENSCAFG00000014098	C1RL	complement C1r subcomponent like [Source:VGNC Symbol;Acc:VGNC:38587]	0.03012	0.601202	-	Non-repeat
chr27_38257501	chr27	38257501	38258000	9	34	21.2295	0.674432	-1.37461	1.98049e-05	0.0125451	N_hyper	Intergenic	Intergenic	SINEC_Cf2|SINE|tRNA-Lys	protein_coding	-6980		NA	NA	0.018072	0.448898	-	Repeat
chr27_38373001	chr27	38373001	38373500	3	21.4	14.1803	0.58758	-1.9232	0.00244662	0.0968932	N_hyper	intron	protein_coding-intron (ENSCAFG00000014771, intron 1 of 6)	Intergenic	protein_coding	1485	ENSCAFG00000014771	ING4	inhibitor of growth family member 4 [Source:HGNC Symbol;Acc:HGNC:19423]	0.006024	0.364729	Shore	Non-repeat
chr27_38679001	chr27	38679001	38679500	8	21.5333	13.2295	0.695322	-1.98476	8.33708e-05	0.0234839	N_hyper	intron	protein_coding-intron (ENSCAFG00000015197, intron 10 of 10)	Intergenic	protein_coding	-8897	ENSCAFG00000015197	TNFRSF1A	TNF receptor superfamily member 1A [Source:VGNC Symbol;Acc:VGNC:47662]	0.016064	0.49499	-	Non-repeat
chr27_38773501	chr27	38773501	38774000	21	28.8667	18.3934	0.644425	-1.57156	0.00146277	0.0784175	N_hyper	intron	protein_coding-intron (ENSCAFG00000015172, intron 1 of 7)	Intergenic	protein_coding	-25651	ENSCAFG00000015172	CD9	CD9 molecule [Source:VGNC Symbol;Acc:VGNC:38981]	0.042169	0.645291	CpG Island	Non-repeat
chr27_39454501	chr27	39454501	39455000	37	24	12.8033	0.898117	-1.9724	0.000559384	0.0526859	N_hyper	promoter-TSS	protein_coding-promoter-TSS (ENSCAFG00000015278)	Intergenic	lncRNA	129	ENSCAFG00000015278	NTF3	neurotrophin 3 [Source:VGNC Symbol;Acc:VGNC:44002]	0.074297	0.549098	CpG Island	Non-repeat
chr27_41781001	chr27	41781001	41781500	5	21.2	14	0.592289	-1.93825	0.000219594	0.0353609	N_hyper	intron	protein_coding-intron (ENSCAFG00000015522, intron 2 of 11)	MLT1C|LTR|ERVL-MaLR	protein_coding	-11537	ENSCAFG00000015522	TEAD4	TEA domain transcription factor 4 [Source:VGNC Symbol;Acc:VGNC:57446]	0.01004	0.476954	-	Repeat
chr27_44808501	chr27	44808501	44809000	6	34.7333	22.6885	0.609522	-1.30262	2.94469e-05	0.0150257	N_hyper	intron	protein_coding-intron (ENSCAFG00000016076, intron 11 of 11)	Intergenic	protein_coding	11559	ENSCAFG00000016076	IL17RA	interleukin 17 receptor A [Source:VGNC Symbol;Acc:VGNC:41946]	0.012048	0.458918	-	Non-repeat
chr27_45226501	chr27	45226501	45227000	16	21	13.2459	0.657512	-1.99267	0.000581946	0.0536131	N_hyper	intron	protein_coding-intron (ENSCAFG00000016151, intron 7 of 8)	SINEC_Cf2|SINE|tRNA-Lys	protein_coding	22477	ENSCAFG00000016151			0.032854	0.533742	-	Repeat
chr28_2892001	chr28	2892001	2892500	43	40.4	22.7049	0.825904	-1.24355	0.00242648	0.0965499	N_hyper	intron	protein_coding-intron (ENSCAFG00000007026, intron 1 of 3)	Intergenic	protein_coding	2057	ENSCAFG00000007026	CXCL12	C-X-C motif chemokine ligand 12 [Source:HGNC Symbol;Acc:HGNC:10672]	0.169355	0.851406	CpG Island	Non-repeat
chr28_13379001	chr28	13379001	13379500	13	36	20.5738	0.801183	-1.382	0.0024186	0.0964193	N_hyper	Intergenic	Intergenic	SINEC_Cf|SINE|tRNA-Lys	lncRNA	21282		NA	NA	0.026104	0.480962	Shelf	Repeat
chr28_15745501	chr28	15745501	15746000	6	21.2667	13.5246	0.646013	-1.96919	0.000338425	0.0423625	N_hyper	Intergenic	Intergenic	SINEC_a1|SINE|tRNA-Lys	protein_coding	-1369		NA	NA	0.012048	0.468938	Shore	Repeat
chr28_22116501	chr28	22116501	22117000	13	28	17.4098	0.679261	-1.63475	0.000178246	0.0324531	N_hyper	intron	protein_coding-intron (ENSCAFG00000010785, intron 5 of 14)	Intergenic	snRNA	4260	ENSCAFG00000010785	RBM20	RNA binding motif protein 20 [Source:VGNC Symbol;Acc:VGNC:45414]	0.026104	0.507014	Shore	Non-repeat
chr28_24045501	chr28	24045501	24046000	9	24	15.5902	0.616157	-1.79424	0.000143579	0.0296943	N_hyper	intron	protein_coding-intron (ENSCAFG00000011005, intron 3 of 11)	MIR3|SINE|MIR	protein_coding	31073	ENSCAFG00000011005	TCF7L2	transcription factor 7 like 2 [Source:VGNC Symbol;Acc:VGNC:47200]	0.018072	0.458918	-	Repeat
chr28_29069001	chr28	29069001	29069500	1	25.8667	16.2787	0.662049	-1.72692	0.00120033	0.0723117	N_hyper	Intergenic	Intergenic	HAL1|LINE|L1	protein_coding	-9385		NA	NA	0.002008	0.348697	-	Repeat
chr28_33473001	chr28	33473001	33473500	7	22.9333	15.1967	0.587189	-1.83409	0.000633593	0.0555552	N_hyper	intron	lncRNA-intron (ENSCAFG00000049232, intron 1 of 1)	Intergenic	lncRNA	500	ENSCAFG00000049232			0.014056	0.55511	-	Non-repeat
chr28_33473501	chr28	33473501	33474000	9	38.6	25.4754	0.5946	-1.15088	1.96173e-05	0.0124823	N_hyper	intron	lncRNA-intron (ENSCAFG00000049232, intron 1 of 1)	Intergenic	lncRNA	1000	ENSCAFG00000049232			0.018072	0.543086	-	Non-repeat
chr28_33713501	chr28	33713501	33714000	11	67.0667	41.0492	0.704317	-0.470464	6.35536e-07	0.00254484	N_hyper	promoter-TSS	lncRNA-promoter-TSS (ENSCAFG00000046017)	Intergenic	lncRNA	-798	ENSCAFG00000046017			0.022088	0.507014	Shore	Non-repeat
chr28_33714001	chr28	33714001	33714500	21	71.2667	46.7541	0.604598	-0.317012	2.3401e-05	0.0135696	N_hyper	Intergenic	Intergenic	Intergenic	lncRNA	-1298		NA	NA	0.040161	0.639279	Shore	Non-repeat
chr28_35321501	chr28	35321501	35322000	3	26.6	16.2951	0.700595	-1.71567	1.7889e-06	0.00417119	N_hyper	intron	protein_coding-intron (ENSCAFG00000012986, intron 2 of 20)	CarLTR1A2B|LTR|ERV1	protein_coding	163822	ENSCAFG00000012986	ADAM12	ADAM metallopeptidase domain 12 [Source:VGNC Symbol;Acc:VGNC:37574]	0.006024	0.366733	-	Repeat
chr28_39599001	chr28	39599001	39599500	82	38.8	22.4918	0.781247	-1.26862	0.00168812	0.0832346	N_hyper	intron	protein_coding-intron (ENSCAFG00000010878, intron 1 of 11)	Intergenic	protein_coding	441	ENSCAFG00000010878	TCERG1L	transcription elongation regulator 1 like [Source:VGNC Symbol;Acc:VGNC:49793]	0.162651	0.835671	CpG Island	Non-repeat
chr29_1790001	chr29	1790001	1790500	3	24.1333	15.0164	0.678063	-1.82729	0.000115528	0.0272952	N_hyper	Intergenic	Intergenic	Intergenic	pseudogene	-238726		NA	NA	0.006024	0.342685	Shore	Non-repeat
chr29_3013501	chr29	3013501	3014000	1	24.8667	16.3443	0.599413	-1.73721	0.000508872	0.0506065	N_hyper	Intergenic	Intergenic	Intergenic	snRNA	-30497		NA	NA	0.002008	0.320641	-	Non-repeat
chr29_5806001	chr29	5806001	5806500	7	31.2667	20.541	0.601029	-1.43717	0.000105554	0.0263185	N_hyper	Intergenic	Intergenic	SINEC_c2|SINE|tRNA-Lys	snRNA	-76547		NA	NA	0.014056	0.416834	-	Repeat
chr29_6119001	chr29	6119001	6119500	7	21.5333	13.7541	0.639932	-1.9492	6.32546e-05	0.02072	N_hyper	intron	protein_coding-intron (ENSCAFG00000006995, intron 2 of 4)	Intergenic	protein_coding	39874	ENSCAFG00000043525			0.014056	0.43487	-	Non-repeat
chr29_7380501	chr29	7380501	7381000	8	31.0667	20.3115	0.60766	-1.4501	0.000125529	0.0281984	N_hyper	intron	protein_coding-intron (ENSCAFG00000007034, intron 1 of 12)	Intergenic	protein_coding	40293	ENSCAFG00000007034	LYN	LYN proto-onco, Src family tyrosine kinase [Source:VGNC Symbol;Acc:VGNC:42882]	0.016064	0.41483	-	Non-repeat
chr29_14254501	chr29	14254501	14255000	74	30.4667	17.8852	0.762138	-1.57746	0.00132799	0.0755307	N_hyper	intron	protein_coding-intron (ENSCAFG00000041820, intron 1 of 2)	CpG	protein_coding	415	ENSCAFG00000041820			0.148594	0.815631	CpG Island	Non-repeat
chr29_19063501	chr29	19063501	19064000	7	22.0667	14.3607	0.613141	-1.90062	3.78025e-05	0.0165534	N_hyper	Intergenic	Intergenic	MLT1A|LTR|ERVL-MaLR	protein_coding	-34982		NA	NA	0.014056	0.462926	-	Repeat
chr29_21866501	chr29	21866501	21867000	2	41.3333	26.8361	0.618811	-1.07484	0.000140885	0.0294988	N_hyper	intron	protein_coding-intron (ENSCAFG00000034045, intron 1 of 4)	L1MC5|LINE|L1	protein_coding	9017	ENSCAFG00000034045	C8orf89	chromosome 8 open reading frame 89 [Source:HGNC Symbol;Acc:HGNC:51258]	0.004016	0.366733	-	Repeat
chr29_26333501	chr29	26333501	26334000	9	27.5333	17.3443	0.660505	-1.64452	0.000348615	0.0428724	N_hyper	intron	protein_coding-intron (ENSCAFG00000008355, intron 3 of 8)	SINEC_Cf2|SINE|tRNA-Lys	protein_coding	2971	ENSCAFG00000008355	ZC2HC1A	zinc finger C2HC-type containing 1A [Source:VGNC Symbol;Acc:VGNC:48547]	0.018072	0.412826	-	Repeat
chr29_29491501	chr29	29491501	29492000	3	22.4667	14.0164	0.673688	-1.91667	0.000245395	0.0370834	N_hyper	Intergenic	Intergenic	L1MB5|LINE|L1	snRNA	-57666		NA	NA	0.006024	0.346693	-	Repeat
chr29_29492001	chr29	29492001	29492500	7	26.2	16.9016	0.626395	-1.68692	0.00107341	0.0690953	N_hyper	Intergenic	Intergenic	L1MA9|LINE|L1	snRNA	-58166		NA	NA	0.014056	0.398798	-	Repeat
chr29_33355501	chr29	33355501	33356000	10	38.8	23.0164	0.747973	-1.24706	0.00251347	0.0979539	N_hyper	intron	protein_coding-intron (ENSCAFG00000008909, intron 8 of 12)	L1M5|LINE|L1	protein_coding	-199584	ENSCAFG00000008909	CNBD1	cyclic nucleotide binding domain containing 1 [Source:VGNC Symbol;Acc:VGNC:39388]	0.02008	0.368737	-	Repeat
chr29_37288501	chr29	37288501	37289000	16	42.5333	27.0164	0.65008	-1.05762	0.000183344	0.0328194	N_hyper	intron	lncRNA-intron (ENSCAFG00000009078, intron 1 of 12)	Intergenic	lncRNA	9128	ENSCAFG00000009078	RUNX1T1	RUNX1 partner transcriptional co-repressor 1 [Source:VGNC Symbol;Acc:VGNC:80256]	0.032129	0.466934	-	Non-repeat
chr29_39259001	chr29	39259001	39259500	10	31	20.1148	0.618737	-1.46036	7.2991e-07	0.00273038	N_hyper	intron	protein_coding-intron (ENSCAFG00000009240, intron 2 of 23)	Intergenic	protein_coding	-3550	ENSCAFG00000009240	VIRMA	vir like m6A methyltransferase associated [Source:VGNC Symbol;Acc:VGNC:48267]	0.02008	0.462926	-	Non-repeat
chr29_40330501	chr29	40330501	40331000	10	21.6	14.0492	0.613832	-1.92842	0.00257608	0.0988567	N_hyper	Intergenic	Intergenic	SINEC_b2|SINE|tRNA-Lys	lncRNA	-227900		NA	NA	0.02008	0.501002	Shore	Repeat
chr29_40831001	chr29	40831001	40831500	8	25.0667	15.6885	0.669712	-1.77274	1.36323e-05	0.0107909	N_hyper	intron	protein_coding-intron (ENSCAFG00000009472, intron 12 of 12)	SINEC_Cf3|SINE|tRNA-Lys	protein_coding	-62295	ENSCAFG00000009472	PTDSS1	phosphatidylserine synthase 1 [Source:VGNC Symbol;Acc:VGNC:45136]	0.016064	0.426854	Shelf	Repeat
chr29_41486001	chr29	41486001	41486500	2	30.5333	16.0656	0.918963	-1.67422	0.000626939	0.0553096	N_hyper	intron	lncRNA-intron (ENSCAFG00000042257, intron 1 of 1)	Intergenic	lncRNA	1348	ENSCAFG00000042257			0.010929	0.673913	Shore	Non-repeat
chr30_2212001	chr30	2212001	2212500	6	35.6	19.2131	0.883188	-1.4495	2.71381e-06	0.00531748	N_hyper	Intergenic	Intergenic	HAL1|LINE|L1	protein_coding	13167		NA	NA	0.012048	0.408818	-	Repeat
chr30_2212501	chr30	2212501	2213000	9	38	21.5082	0.815184	-1.31893	1.30235e-06	0.00360807	N_hyper	Intergenic	Intergenic	SINEC_old|SINE|tRNA-Lys	protein_coding	12667		NA	NA	0.018072	0.436874	-	Repeat
chr30_15348001	chr30	15348001	15348500	4	29.4	19.4098	0.59383	-1.51378	3.90108e-05	0.0167349	N_hyper	intron	protein_coding-intron (ENSCAFG00000014850, intron 3 of 12)	Intergenic	protein_coding	4305	ENSCAFG00000014850	COPS2	COP9 signalosome subunit 2 [Source:VGNC Symbol;Acc:VGNC:39509]	0.008032	0.368737	-	Non-repeat
chr30_16549001	chr30	16549001	16549500	1	24.8667	16.0164	0.628502	-1.75635	0.000255893	0.0376832	N_hyper	intron	protein_coding-intron (ENSCAFG00000015230, intron 3 of 38)	MER68|LTR|ERVL	protein_coding	30343	ENSCAFG00000015230	TRPM7	transient receptor potential cation channel subfamily M member 7 [Source:VGNC Symbol;Acc:VGNC:47878]	0.002008	0.340681	-	Repeat
chr30_20819001	chr30	20819001	20819500	7	32.0667	21.0492	0.60217	-1.40432	0.00239612	0.0959617	N_hyper	intron	protein_coding-intron (ENSCAFG00000015932, intron 7 of 8)	Intergenic	protein_coding	23285	ENSCAFG00000015932	DNAAF4	dynein axonemal assembly factor 4 [Source:VGNC Symbol;Acc:VGNC:40009]	0.014056	0.402806	-	Non-repeat
chr30_28040001	chr30	28040001	28040500	10	28.7333	19	0.591235	-1.54241	0.00119491	0.0721827	N_hyper	Intergenic	Intergenic	Intergenic	protein_coding	-32404		NA	NA	0.02008	0.486974	-	Non-repeat
chr30_32241501	chr30	32241501	32242000	13	44.9333	29.7705	0.589554	-0.941496	2.25386e-05	0.0132936	N_hyper	Intergenic	Intergenic	Intergenic	protein_coding	-1743		NA	NA	0.026104	0.611222	Shore	Non-repeat
chr30_33235501	chr30	33235501	33236000	36	60.8667	37.5082	0.694336	-0.597621	0.000705791	0.0581258	N_hyper	Intergenic	Intergenic	Intergenic	lncRNA	-2401		NA	NA	0.162896	0.837838	-	Non-repeat
chr30_33912501	chr30	33912501	33913000	12	23.6667	15.1148	0.640395	-1.82806	0.00149782	0.0791766	N_hyper	intron	lncRNA-intron (ENSCAFG00000041264, intron 1 of 2)	L2a|LINE|L2	lncRNA	725	ENSCAFG00000041264			0.024096	0.569138	-	Repeat
chr30_33943001	chr30	33943001	33943500	20	30.6	18.0328	0.756224	-1.56818	0.000990761	0.0667275	N_hyper	Intergenic	Intergenic	MLT1O|LTR|ERVL-MaLR	lncRNA	31225		NA	NA	0.040161	0.627255	-	Repeat
chr30_35733001	chr30	35733001	35733500	16	33.6	18.8197	0.829973	-1.49201	4.5395e-06	0.00665207	N_hyper	intron	protein_coding-intron (ENSCAFG00000017655, intron 1 of 10)	Intergenic	protein_coding	1212	ENSCAFG00000017655			0.032129	0.609218	-	Non-repeat
chr30_36726501	chr30	36726501	36727000	16	39.2667	25.1148	0.640052	-1.15858	0.00189989	0.08735	N_hyper	Intergenic	Intergenic	Intergenic	protein_coding	-16916		NA	NA	0.032129	0.468938	-	Non-repeat
chr30_37764501	chr30	37764501	37765000	11	59.7333	39.459	0.59432	-0.554462	6.66802e-05	0.0212468	N_hyper	intron	protein_coding-intron (ENSCAFG00000017935, intron 2 of 7)	Intergenic	protein_coding	5394	ENSCAFG00000017935	EDC3	enhancer of mRNA decapping 3 [Source:VGNC Symbol;Acc:VGNC:40192]	0.022088	0.402806	-	Non-repeat
chr30_37768001	chr30	37768001	37768500	9	46.4667	30.6885	0.594262	-0.899066	1.90197e-07	0.00137785	N_hyper	intron	protein_coding-intron (ENSCAFG00000017935, intron 2 of 7)	L3|LINE|CR1	protein_coding	1894	ENSCAFG00000017935	EDC3	enhancer of mRNA decapping 3 [Source:VGNC Symbol;Acc:VGNC:40192]	0.018072	0.468938	Shore	Repeat
chr30_38053501	chr30	38053501	38054000	9	24.3333	14.0164	0.788285	-1.8869	2.47837e-07	0.00154392	N_hyper	intron	protein_coding-intron (ENSCAFG00000017983, intron 2 of 3)	Intergenic	protein_coding	16455	ENSCAFG00000017983	PPCDC	phosphopantothenoylcysteine decarboxylase [Source:VGNC Symbol;Acc:VGNC:44840]	0.018072	0.527054	Shelf	Non-repeat
chr30_38054001	chr30	38054001	38054500	8	32.4667	21.2295	0.607705	-1.39148	0.000285721	0.039533	N_hyper	intron	protein_coding-intron (ENSCAFG00000017983, intron 2 of 3)	Intergenic	protein_coding	16955	ENSCAFG00000017983	PPCDC	phosphopantothenoylcysteine decarboxylase [Source:VGNC Symbol;Acc:VGNC:44840]	0.016064	0.49499	Shelf	Non-repeat
chr31_3419001	chr31	3419001	3419500	3	21.8	13.2295	0.712901	-1.98037	0.000868267	0.0633738	N_hyper	Intergenic	Intergenic	Intergenic	protein_coding	-110254		NA	NA	0.006024	0.342685	-	Non-repeat
chr31_4194501	chr31	4194501	4195000	3	29.2	18.377	0.662308	-1.56837	1.66089e-05	0.0116148	N_hyper	Intergenic	Intergenic	L1M4a1|LINE|L1	protein_coding	-3729		NA	NA	0.006024	0.392786	-	Repeat
chr31_12332501	chr31	12332501	12333000	3	20.3333	13.377	0.597439	-1.99498	0.00122834	0.0729927	N_hyper	Intergenic	Intergenic	LTR53|LTR|ERVL	lncRNA	-67898		NA	NA	0.006024	0.408818	-	Repeat
chr31_18710001	chr31	18710001	18710500	9	29	14.8689	0.955937	-1.76407	0.000598473	0.054285	N_hyper	Intergenic	Intergenic	SINEC_Cf|SINE|tRNA-Lys	protein_coding	-56507		NA	NA	0.018072	0.408818	-	Repeat
chr31_35850501	chr31	35850501	35851000	39	29.6667	15.0164	0.973674	-1.74575	0.000691948	0.0577715	N_hyper	Intergenic	Intergenic	CpG	protein_coding	-9839		NA	NA	0.078313	0.673347	CpG Island	Non-repeat
chr31_36051001	chr31	36051001	36051500	10	22.7333	14.377	0.653801	-1.88893	0.00179468	0.0852698	N_hyper	Intergenic	Intergenic	Intergenic	protein_coding	8440		NA	NA	0.02008	0.472946	Shore	Non-repeat
chr31_36645001	chr31	36645001	36645500	10	28.7333	18.8525	0.602018	-1.54964	0.000513204	0.050826	N_hyper	Intergenic	Intergenic	Intergenic	protein_coding	23189		NA	NA	0.02008	0.589178	Shelf	Non-repeat
chr31_36686501	chr31	36686501	36687000	15	28.3333	18.1311	0.638222	-1.59216	5.70176e-05	0.0197634	N_hyper	intron	protein_coding-intron (ENSCAFG00000010351, intron 2 of 2)	L1ME3Cz|LINE|L1	protein_coding	-2167	ENSCAFG00000010351	TFF1	trefoil factor 1 [Source:VGNC Symbol;Acc:VGNC:47296]	0.03012	0.50501	CpG Island	Repeat
chr31_37298001	chr31	37298001	37298500	16	39.6667	24.541	0.687593	-1.1771	0.000968489	0.0662103	N_hyper	Intergenic	Intergenic	Intergenic	protein_coding	-8842		NA	NA	0.032129	0.529058	Shelf	Non-repeat
chr31_37492501	chr31	37492501	37493000	22	112.733	72.1148	0.641117	0.298964	5.3081e-06	0.00712429	N_hyper	Intergenic	Intergenic	Intergenic	protein_coding	-23969		NA	NA	0.044177	0.581162	CpG Island	Non-repeat
chr31_37504001	chr31	37504001	37504500	27	63.2	41.6393	0.598311	-0.47912	0.00201066	0.089253	N_hyper	intron	protein_coding-intron (ENSCAFG00000010614, intron 8 of 8)	Intergenic	protein_coding	-35469	ENSCAFG00000010614	HSF2BP	heat shock transcription factor 2 binding protein [Source:VGNC Symbol;Acc:VGNC:41816]	0.054217	0.703407	CpG Island	Non-repeat
chr31_37943501	chr31	37943501	37944000	8	34.5333	18.9836	0.85679	-1.47295	2.22539e-08	0.000408793	N_hyper	intron	protein_coding-intron (ENSCAFG00000010669, intron 3 of 22)	Intergenic	protein_coding	33429	ENSCAFG00000010669	TRAPPC10	trafficking protein particle complex 10 [Source:VGNC Symbol;Acc:VGNC:101446]	0.016064	0.406814	-	Non-repeat
chr31_38583001	chr31	38583001	38583500	12	36.8667	24.2951	0.597042	-1.21421	0.00103098	0.0678897	N_hyper	intron	protein_coding-intron (ENSCAFG00000011049, intron 3 of 5)	Intergenic	lncRNA	-12494	ENSCAFG00000011049	FAM207A	family with sequence similarity 207 member A [Source:VGNC Symbol;Acc:VGNC:40651]	0.024096	0.527054	-	Non-repeat
chr32_2441501	chr32	2441501	2442000	3	37.6667	22.0328	0.768049	-1.29993	5.70217e-05	0.0197634	N_hyper	intron	protein_coding-intron (ENSCAFG00000008710, intron 7 of 8)	Intergenic	protein_coding	12146	ENSCAFG00000008710	MRPL1	mitochondrial ribosomal protein L1 [Source:VGNC Symbol;Acc:VGNC:43375]	0.006024	0.358717	-	Non-repeat
chr32_6760001	chr32	6760001	6760500	11	30.8667	14.1639	1.11502	-1.77874	0.00122563	0.0729474	N_hyper	Intergenic	Intergenic	SINEC_Cf|SINE|tRNA-Lys	snRNA	5416		NA	NA	0.022088	0.416834	-	Repeat
chr32_6829501	chr32	6829501	6830000	15	36	18.4262	0.959507	-1.48257	7.02682e-05	0.0216788	N_hyper	intron	protein_coding-intron (ENSCAFG00000009021, intron 1 of 25)	Intergenic	protein_coding	-2182	ENSCAFG00000009021	SEC31A	SEC31 homolog A, COPII coat complex component [Source:VGNC Symbol;Acc:VGNC:45976]	0.03012	0.440882	-	Non-repeat
chr32_18590501	chr32	18590501	18591000	10	43.3333	27.1148	0.671883	-1.04697	0.00162223	0.0817519	N_hyper	Intergenic	Intergenic	SINEC_Cf|SINE|tRNA-Lys	lncRNA	-48887		NA	NA	0.02008	0.448898	-	Repeat
chr32_20572001	chr32	20572001	20572500	2	37.6	24.2295	0.629243	-1.20974	4.19857e-05	0.0173243	N_hyper	intron	protein_coding-intron (ENSCAFG00000010267, intron 3 of 15)	L1MC4|LINE|L1	protein_coding	37552	ENSCAFG00000010267	RAP1GDS1	Rap1 GTPase-GDP dissociation stimulator 1 [Source:VGNC Symbol;Acc:VGNC:45343]	0.004016	0.336673	-	Repeat
chr32_24776001	chr32	24776001	24776500	2	21.7333	13.5738	0.67189	-1.95807	2.2057e-05	0.0131307	N_hyper	Intergenic	Intergenic	L2|LINE|L2	protein_coding	-20383		NA	NA	0.004016	0.362725	-	Repeat
chr32_25236501	chr32	25236501	25237000	10	35.8	22.7705	0.647649	-1.28809	0.00087833	0.0636327	N_hyper	Intergenic	Intergenic	SINEC_Cf|SINE|tRNA-Lys	lncRNA	-65506		NA	NA	0.018072	0.390782	-	Repeat
chr32_36100001	chr32	36100001	36100500	13	46.8667	27.9508	0.740474	-0.987006	0.00171051	0.0836508	N_hyper	Intergenic	Intergenic	SINEC_Cf|SINE|tRNA-Lys	processed_pseudogene	4009		NA	NA	0.026104	0.466934	-	Repeat
chr32_36299001	chr32	36299001	36299500	3	32.7333	21.2295	0.619648	-1.38874	3.79228e-05	0.016563	N_hyper	Intergenic	Intergenic	L1MC1|LINE|L1	lncRNA	185326		NA	NA	0.006024	0.350701	-	Repeat
chr32_37883501	chr32	37883501	37884000	11	52.6667	32.459	0.693924	-0.796216	0.0013434	0.0759063	N_hyper	intron	protein_coding-intron (ENSCAFG00000012424, intron 1 of 4)	SINEC_c1|SINE|tRNA-Lys	protein_coding	-18590	ENSCAFG00000012424	SYNPO2	synaptopodin 2 [Source:VGNC Symbol;Acc:VGNC:47035]	0.022088	0.472946	-	Repeat
chr33_1368001	chr33	1368001	1368500	3	27.9333	18.1148	0.619398	-1.59826	5.65053e-05	0.0196614	N_hyper	Intergenic	Intergenic	MLT1A|LTR|ERVL-MaLR	protein_coding	-16688		NA	NA	0.006024	0.402806	Shelf	Repeat
chr33_8525501	chr33	8525501	8526000	12	49	31.6557	0.62651	-0.848612	0.00119839	0.0722781	N_hyper	Intergenic	Intergenic	SINEC_Cf|SINE|tRNA-Lys	snoRNA	-20159		NA	NA	0.024096	0.396794	-	Repeat
chr33_8526001	chr33	8526001	8526500	2	22.6667	13.4262	0.748222	-1.9526	0.000626268	0.0552899	N_hyper	Intergenic	Intergenic	Intergenic	snoRNA	-20659		NA	NA	0.004016	0.316633	-	Non-repeat
chr33_18596001	chr33	18596001	18596500	9	39.8	25.3443	0.646477	-1.14477	6.97328e-05	0.0216195	N_hyper	intron	protein_coding-intron (ENSCAFG00000010823, intron 2 of 4)	SINEC_c1|SINE|tRNA-Lys	protein_coding	-71428	ENSCAFG00000010823	ZBTB20	zinc finger and BTB domain containing 20 [Source:VGNC Symbol;Acc:VGNC:48526]	0.018072	0.48497	-	Repeat
chr33_23804001	chr33	23804001	23804500	93	32.2667	20.6721	0.637042	-1.41933	0.00169292	0.0833095	N_hyper	Intergenic	Intergenic	L1M4b|LINE|L1	protein_coding	25159		NA	NA	0.186747	0.847695	-	Repeat
chr33_29881001	chr33	29881001	29881500	3	34.6	20.5246	0.747606	-1.39986	4.74358e-08	0.000625601	N_hyper	intron	protein_coding-intron (ENSCAFG00000013094, intron 2 of 10)	Intergenic	protein_coding	3088	ENSCAFG00000013094	SENP5	SUMO specific peptidase 5 [Source:VGNC Symbol;Acc:VGNC:46007]	0.006024	0.356713	Shelf	Non-repeat
chr33_30781501	chr33	30781501	30782000	40	67.6667	37.4918	0.84758	-0.555051	7.81678e-05	0.0227446	N_hyper	intron	protein_coding-intron (ENSCAFG00000013432, intron 1 of 2)	CpG	protein_coding	-2341	ENSCAFG00000013432	XXYLT1	xyloside xylosyltransferase 1 [Source:HGNC Symbol;Acc:HGNC:26639]	0.080321	0.683367	CpG Island	Non-repeat
chr33_30782001	chr33	30782001	30782500	25	60.7333	37.4426	0.693717	-0.600358	0.00223257	0.0930988	N_hyper	intron	protein_coding-intron (ENSCAFG00000013432, intron 1 of 2)	L3|LINE|CR1	protein_coding	-1841	ENSCAFG00000013432	XXYLT1	xyloside xylosyltransferase 1 [Source:HGNC Symbol;Acc:HGNC:26639]	0.050201	0.591182	CpG Island	Repeat
chr33_31072001	chr33	31072001	31072500	71	62.4	40	0.637789	-0.524207	0.000212378	0.0348607	N_hyper	promoter-TSS	protein_coding-promoter-TSS (ENSCAFG00000043978)	CpG	protein_coding	-307	ENSCAFG00000043978			0.145492	0.791411	CpG Island	Non-repeat
chr33_31300001	chr33	31300001	31300500	101	101.2	50.2131	1.00701	-0.100583	0.00191553	0.0876008	N_hyper	Intergenic	Intergenic	(CACCG)n|Simple_repeat|Simple_repeat	snRNA	7587		NA	NA	0.202811	0.837675	CpG Island	Repeat
chr34_3046501	chr34	3046501	3047000	83	26.6	15.5082	0.771428	-1.76095	0.00157074	0.0806976	N_hyper	exon	protein_coding-exon (ENSCAFG00000009968, exon 7 of 22)	CpG	protein_coding	208237	ENSCAFG00000009968	CTNND2	catenin delta 2 [Source:VGNC Symbol;Acc:VGNC:39702]	0.170431	0.817996	CpG Island	Non-repeat
chr34_12958501	chr34	12958501	12959000	13	55.3333	35.2131	0.648056	-0.697184	0.000231738	0.0361961	N_hyper	Intergenic	Intergenic	Intergenic	protein_coding	-1948		NA	NA	0.026104	0.511022	Shore	Non-repeat
chr34_12959001	chr34	12959001	12959500	14	35	22.3115	0.644569	-1.31615	0.000219129	0.0353097	N_hyper	Intergenic	Intergenic	SINEC_Cf|SINE|tRNA-Lys	protein_coding	-1448		NA	NA	0.028112	0.416834	CpG Island	Repeat
chr34_14836001	chr34	14836001	14836500	53	40.9333	18.7705	1.11792	-1.40892	0.000285494	0.039533	N_hyper	intron	lncRNA-intron (ENSCAFG00000032619, intron 2 of 2)	GC_rich|Low_complexity|Low_complexity	lncRNA	111597	ENSCAFG00000032619			0.189286	0.854093	CpG Island	Repeat
chr34_22021001	chr34	22021001	22021500	10	31.8667	21.082	0.590992	-1.40512	1.33873e-05	0.0107076	N_hyper	promoter-TSS	lncRNA-promoter-TSS (ENSCAFG00000044745)	L1ME1|LINE|L1	lncRNA	-812	ENSCAFG00000044745			0.02008	0.408818	-	Repeat
chr34_22504501	chr34	22504501	22505000	7	29.2667	19.3279	0.593184	-1.5194	3.00928e-05	0.0151671	N_hyper	exon	lncRNA-exon (ENSCAFG00000046073, exon 3 of 3)	Intergenic	lncRNA	3737	ENSCAFG00000046073			0.014056	0.478958	Shelf	Non-repeat
chr34_29579001	chr34	29579001	29579500	11	27.7333	16.6557	0.728688	-1.67949	0.00165673	0.0825111	N_hyper	promoter-TSS	lncRNA-promoter-TSS (ENSCAFG00000044634)	L2a|LINE|L2	lncRNA	-241	ENSCAFG00000044634			0.022088	0.426854	-	Repeat
chr34_32662001	chr34	32662001	32662500	11	40.7333	25.9508	0.645805	-1.11306	1.52644e-05	0.0111443	N_hyper	Intergenic	Intergenic	SINEC_Cf|SINE|tRNA-Lys	protein_coding	-22747		NA	NA	0.022088	0.40481	-	Repeat
chr34_33053001	chr34	33053001	33053500	9	47.9333	29.9344	0.675159	-0.911932	0.000672192	0.0569824	N_hyper	Intergenic	Intergenic	SINEC_Cf|SINE|tRNA-Lys	protein_coding	24036		NA	NA	0.018072	0.45491	-	Repeat
chr34_34857001	chr34	34857001	34857500	8	42.3333	27.8852	0.597875	-1.02813	1.77193e-07	0.00133049	N_hyper	Intergenic	Intergenic	L1MC5a|LINE|L1	protein_coding	-14323		NA	NA	0.014056	0.432866	-	Repeat
chr34_34857501	chr34	34857501	34858000	4	37.8667	23.2787	0.696855	-1.24561	3.59968e-08	0.000569688	N_hyper	Intergenic	Intergenic	Intergenic	protein_coding	-13823		NA	NA	0.008032	0.492986	-	Non-repeat
chr34_36302501	chr34	36302501	36303000	11	27.0667	16.541	0.704093	-1.69519	0.000144425	0.029771	N_hyper	intron	protein_coding-intron (ENSCAFG00000015349, intron 1 of 26)	Intergenic	protein_coding	365	ENSCAFG00000015349	FNDC3B	fibronectin type III domain containing 3B [Source:VGNC Symbol;Acc:VGNC:40929]	0.022088	0.529058	-	Non-repeat
chr35_116501	chr35	116501	117000	1	24.1333	15.8525	0.600421	-1.77667	5.27544e-05	0.0190822	N_hyper	intron	protein_coding-intron (ENSCAFG00000009134, intron 12 of 19)	Intergenic	snRNA	36838	ENSCAFG00000009134	SPIDR	scaffold protein involved in DNA repair [Source:VGNC Symbol;Acc:VGNC:46741]	0.002008	0.360721	Shore	Non-repeat
chr35_4268001	chr35	4268001	4268500	3	22.1333	14.623	0.591899	-1.88277	0.000611483	0.0547347	N_hyper	Intergenic	Intergenic	Intergenic	protein_coding	-3434		NA	NA	0.006024	0.304609	Shelf	Non-repeat
chr35_11793001	chr35	11793001	11793500	9	26	16.5574	0.644915	-1.70902	2.44892e-05	0.0138569	N_hyper	intron	lncRNA-intron (ENSCAFG00000048923, intron 1 of 2)	SINEC_Cf|SINE|tRNA-Lys	lncRNA	14759	ENSCAFG00000048923			0.018072	0.38477	-	Repeat
chr35_13635001	chr35	13635001	13635500	9	21.8	14.0328	0.628759	-1.9263	0.000679029	0.0572692	N_hyper	Intergenic	Intergenic	LTR16C|LTR|ERVL	lncRNA	-9494		NA	NA	0.018072	0.55511	-	Repeat
chr35_15300501	chr35	15300501	15301000	8	30.6	20.0328	0.60594	-1.46913	1.14041e-05	0.00990878	N_hyper	Intergenic	Intergenic	Intergenic	protein_coding	43866		NA	NA	0.016064	0.48497	-	Non-repeat
chr35_19027001	chr35	19027001	19027500	10	27.2667	17.0492	0.671398	-1.66438	0.000662867	0.0566211	N_hyper	intron	protein_coding-intron (ENSCAFG00000031036, intron 1 of 6)	Intergenic	protein_coding	14927	ENSCAFG00000031036	E2F3	E2F transcription factor 3 [Source:VGNC Symbol;Acc:VGNC:40165]	0.02008	0.446894	-	Non-repeat
chr35_22690501	chr35	22690501	22691000	9	21.6667	13.3279	0.69385	-1.97594	0.00248131	0.0974203	N_hyper	Intergenic	Intergenic	SINEC_Cf|SINE|tRNA-Lys	protein_coding	16257		NA	NA	0.018072	0.472946	Shore	Repeat
chr36_2542501	chr36	2542501	2543000	90	53.5333	27.6557	0.947824	-0.941513	0.00148875	0.0789781	N_hyper	Intergenic	Intergenic	CpG	lncRNA	-1888		NA	NA	0.180723	0.829659	CpG Island	Non-repeat
chr36_5321501	chr36	5321501	5322000	11	49.5333	32.5902	0.599862	-0.815702	1.96528e-07	0.00139032	N_hyper	intron	protein_coding-intron (ENSCAFG00000009433, intron 1 of 15)	(TC)n|Simple_repeat|Simple_repeat	pseudogene	23821	ENSCAFG00000009433	BAZ2B	bromodomain adjacent to zinc finger domain 2B [Source:VGNC Symbol;Acc:VGNC:53090]	0.022088	0.42485	-	Repeat
chr36_6799501	chr36	6799501	6800000	4	29.4	18.0492	0.697795	-1.58267	2.04529e-06	0.0045053	N_hyper	intron	protein_coding-intron (ENSCAFG00000009943, intron 5 of 8)	Intergenic	protein_coding	49054	ENSCAFG00000009943	TANK	TRAF family member associated NFKB activator [Source:VGNC Symbol;Acc:VGNC:47101]	0.008032	0.378758	-	Non-repeat
chr36_6800001	chr36	6800001	6800500	6	28.6	16.4754	0.788902	-1.67778	2.69997e-09	0.000108099	N_hyper	intron	protein_coding-intron (ENSCAFG00000009943, intron 5 of 8)	Intergenic	protein_coding	49554	ENSCAFG00000009943	TANK	TRAF family member associated NFKB activator [Source:VGNC Symbol;Acc:VGNC:47101]	0.012048	0.392786	-	Non-repeat
chr36_6834501	chr36	6834501	6835000	31	48.5333	30.6393	0.658957	-0.884194	0.000137886	0.0292534	N_hyper	Intergenic	Intergenic	Intergenic	lncRNA	-15493		NA	NA	0.062249	0.663327	-	Non-repeat
chr36_9826501	chr36	9826501	9827000	54	39.6667	22.9672	0.783176	-1.24013	0.000769926	0.0601521	N_hyper	Intergenic	Intergenic	GC_rich|Low_complexity|Low_complexity	protein_coding	-53170		NA	NA	0.177049	0.862745	CpG Island	Repeat
chr36_13251501	chr36	13251501	13252000	9	26.4	16.0656	0.709949	-1.73163	0.000994818	0.0668472	N_hyper	Intergenic	Intergenic	L1MB3|LINE|L1	protein_coding	-68591		NA	NA	0.018072	0.398798	-	Repeat
chr36_19995001	chr36	19995001	19995500	34	38.7333	20.0984	0.940287	-1.37317	0.000542878	0.0520524	N_hyper	promoter-TSS	protein_coding-promoter-TSS (ENSCAFG00000031345)	Intergenic	protein_coding	-72	ENSCAFG00000031345	HOXD1	homeobox D1 [Source:VGNC Symbol;Acc:VGNC:41761]	0.19209	0.870787	CpG Island	Non-repeat
chr36_27210501	chr36	27210501	27211000	9	22.0667	13.5738	0.693848	-1.95251	2.02649e-06	0.00449179	N_hyper	Intergenic	Intergenic	T-rich|Low_complexity|Low_complexity	protein_coding	17691		NA	NA	0.018072	0.41483	-	Repeat
chr37_6073001	chr37	6073001	6073500	9	23.6667	15.6557	0.589943	-1.79527	0.0020144	0.0893279	N_hyper	intron	protein_coding-intron (ENSCAFG00000010673, intron 2 of 28)	Intergenic	protein_coding	140569	ENSCAFG00000010673	HECW2	HECT, C2 and WW domain containing E3 ubiquitin protein ligase 2 [Source:VGNC Symbol;Acc:VGNC:41646]	0.016064	0.519038	Shelf	Non-repeat
chr37_10224001	chr37	10224001	10224500	7	49.6667	32.4426	0.610262	-0.819189	2.52538e-08	0.000432974	N_hyper	intron	protein_coding-intron (ENSCAFG00000012096, intron 1 of 12)	SINEC_Cf2|SINE|tRNA-Lys	snRNA	-4073	ENSCAFG00000012096	FAM126B	family with sequence similarity 126 member B [Source:VGNC Symbol;Acc:VGNC:40588]	0.012048	0.44489	-	Repeat
chr37_10224501	chr37	10224501	10225000	7	50.2667	32.5574	0.622488	-0.81121	4.12716e-08	0.000578229	N_hyper	intron	protein_coding-intron (ENSCAFG00000012096, intron 1 of 12)	Intergenic	snRNA	-3573	ENSCAFG00000012096	FAM126B	family with sequence similarity 126 member B [Source:VGNC Symbol;Acc:VGNC:40588]	0.014056	0.348697	-	Non-repeat
chr37_11211001	chr37	11211001	11211500	10	30.0667	19.082	0.650501	-1.52189	7.90809e-06	0.00834974	N_hyper	intron	protein_coding-intron (ENSCAFG00000012431, intron 2 of 4)	SINEC_a2|SINE|tRNA-Lys	protein_coding	18503	ENSCAFG00000012431	SUMO1	small ubiquitin like modifier 1 [Source:NCBI gene (formerly Entrezgene);Acc:478874]	0.02008	0.364729	-	Repeat
chr37_11500001	chr37	11500001	11500500	1	23.8	15.2951	0.631793	-1.81519	0.000206629	0.0345106	N_hyper	intron	protein_coding-intron (ENSCAFG00000023687, intron 7 of 13)	Intergenic	snRNA	-42563	ENSCAFG00000023687	BMPR2	bone morphotic protein receptor type 2 [Source:VGNC Symbol;Acc:VGNC:38486]	0.002008	0.326653	-	Non-repeat
chr37_16022001	chr37	16022001	16022500	3	24.7333	13.7377	0.84047	-1.89871	0.00119227	0.0721129	N_hyper	Intergenic	Intergenic	SINEC_c2|SINE|tRNA-Lys	protein_coding	-19995		NA	NA	0.004016	0.440882	-	Repeat
chr37_16656001	chr37	16656001	16656500	59	28.0667	12.1148	1.20207	-1.95153	1.26565e-06	0.00355502	N_hyper	Intergenic	Intergenic	CpG	protein_coding	-22287		NA	NA	0.116466	0.739479	CpG Island	Non-repeat
chr37_21549001	chr37	21549001	21549500	8	35.5333	23.0984	0.616567	-1.27697	1.97325e-07	0.00139032	N_hyper	intron	protein_coding-intron (ENSCAFG00000014255, intron 15 of 15)	SINEC_Cf|SINE|tRNA-Lys	protein_coding	-144966	ENSCAFG00000014255	SPAG16	sperm associated antigen 16 [Source:HGNC Symbol;Acc:HGNC:23225]	0.016064	0.410822	-	Repeat
chr37_24692501	chr37	24692501	24693000	11	21	13.7705	0.602129	-1.95685	3.08795e-05	0.0152523	N_hyper	intron	protein_coding-intron (ENSCAFG00000014575, intron 3 of 35)	Intergenic	protein_coding	83376	ENSCAFG00000014575	TNS1	tensin 1 [Source:VGNC Symbol;Acc:VGNC:47701]	0.022088	0.531062	-	Non-repeat
chr37_24784501	chr37	24784501	24785000	17	40.6667	22.3607	0.857148	-1.25491	9.65093e-06	0.00920205	N_hyper	promoter-TSS	protein_coding-promoter-TSS (ENSCAFG00000014575)	Intergenic	protein_coding	-8624	ENSCAFG00000014575	TNS1	tensin 1 [Source:VGNC Symbol;Acc:VGNC:47701]	0.034137	0.669339	Shore	Non-repeat
chr37_24993501	chr37	24993501	24994000	14	23.4	15.459	0.591876	-1.81095	0.00169288	0.0833095	N_hyper	intron	protein_coding-intron (ENSCAFG00000014632, intron 2 of 6)	Intergenic	protein_coding	5348	ENSCAFG00000014632	PNKD	PNKD metallo-beta-lactamase domain containing [Source:VGNC Symbol;Acc:VGNC:44742]	0.028112	0.629259	-	Non-repeat
chr37_30863501	chr37	30863501	30864000	7	25.9333	16.0328	0.687139	-1.74005	0.000104569	0.0262109	N_hyper	Intergenic	Intergenic	Intergenic	protein_coding	-3728		NA	NA	0.014056	0.458918	-	Non-repeat
chr38_1624501	chr38	1624501	1625000	4	25.2	16.3115	0.621566	-1.73428	0.000444334	0.0478572	N_hyper	intron	protein_coding-intron (ENSCAFG00000009970, intron 3 of 13)	Intergenic	protein_coding	9469	ENSCAFG00000009970	RBBP5	RB binding protein 5, histone lysine methyltransferase complex subunit [Source:VGNC Symbol;Acc:VGNC:53127]	0.008032	0.392786	-	Non-repeat
chr38_1812001	chr38	1812001	1812500	17	39.2667	24.9672	0.648397	-1.1643	0.000880376	0.06368	N_hyper	intron	protein_coding-intron (ENSCAFG00000010038, intron 2 of 7)	Intergenic	protein_coding	3934	ENSCAFG00000010038	NUAK2	NUAK family kinase 2 [Source:VGNC Symbol;Acc:VGNC:53124]	0.034137	0.625251	Shelf	Non-repeat
chr38_1990001	chr38	1990001	1990500	37	50.4667	29.3607	0.776409	-0.910109	0.000117781	0.0274952	N_hyper	intron	protein_coding-intron (ENSCAFG00000010082, intron 1 of 15)	CpG	protein_coding	190	ENSCAFG00000010082	CDK18	cyclin dependent kinase 18 [Source:VGNC Symbol;Acc:VGNC:39049]	0.074297	0.707415	CpG Island	Non-repeat
chr38_6426501	chr38	6426501	6427000	7	25.4667	16.2295	0.644029	-1.73538	5.44413e-05	0.0193008	N_hyper	intron	lncRNA-intron (ENSCAFG00000038319, intron 1 of 1)	Intergenic	lncRNA	-24713	ENSCAFG00000038319			0.014056	0.44489	-	Non-repeat
chr38_22121001	chr38	22121001	22121500	14	51.1333	29.918	0.768499	-0.886897	2.56544e-05	0.014148	N_hyper	intron	protein_coding-intron (ENSCAFG00000012475, intron 1 of 4)	Intergenic	protein_coding	-9257	ENSCAFG00000012475	PEA15	proliferation and apoptosis adaptor protein 15 [Source:VGNC Symbol;Acc:VGNC:44406]	0.026104	0.641283	Shore	Non-repeat
chr38_22235001	chr38	22235001	22235500	14	32.6	18.2131	0.833106	-1.5341	3.30526e-05	0.0156385	N_hyper	Intergenic	Intergenic	L2c|LINE|L2	protein_coding	8954		NA	NA	0.028112	0.58517	Shelf	Repeat
chr38_22235501	chr38	22235501	22236000	11	23.7333	13.1475	0.8437	-1.95355	0.000483121	0.0495349	N_hyper	Intergenic	Intergenic	Intergenic	lncRNA	-8604		NA	NA	0.022088	0.607214	Shelf	Non-repeat
chr38_22688501	chr38	22688501	22689000	16	29.2	18.5574	0.647879	-1.55896	0.00195322	0.0882871	N_hyper	exon	protein_coding-exon (ENSCAFG00000011755, exon 2 of 6)	promoter-TSS (NM_001110766)	protein_coding	2012	ENSCAFG00000011755	FCER1A	Fc fragment of IgE receptor Ia [Source:VGNC Symbol;Acc:VGNC:40801]	0.032129	0.561122	Shelf	Non-repeat
chr38_23347001	chr38	23347001	23347500	10	29.0667	17.082	0.760666	-1.63841	0.000353264	0.0431086	N_hyper	intron	protein_coding-intron (ENSCAFG00000023735, intron 4 of 4)	Intergenic	protein_coding	-15638	ENSCAFG00000023735			0.02008	0.593186	-	Non-repeat
chrX_110501	chrX	110501	111000	25	60.9333	38.6557	0.652345	-0.567491	0.000154484	0.0306434	N_hyper	Intergenic	Intergenic	Charlie2b|DNA|hAT-Charlie	protein_coding	-8390		NA	NA	0.050201	0.513026	Shore	Repeat
chrX_12946501	chrX	12946501	12947000	8	43.0667	27.4262	0.646412	-1.038	0.00142039	0.0775891	N_hyper	intron	protein_coding-intron (ENSCAFG00000012620, intron 1 of 9)	Intergenic	snRNA	20165	ENSCAFG00000012620	TXLNG	taxilin gamma [Source:VGNC Symbol;Acc:VGNC:48008]	0.016064	0.396794	-	Non-repeat
chrX_12947001	chrX	12947001	12947500	5	42.1333	26.8689	0.644376	-1.06631	0.00178086	0.0850293	N_hyper	intron	protein_coding-intron (ENSCAFG00000012620, intron 1 of 9)	L1ME4b|LINE|L1	snRNA	19665	ENSCAFG00000012620	TXLNG	taxilin gamma [Source:VGNC Symbol;Acc:VGNC:48008]	0.01004	0.350701	-	Repeat
chrX_84113501	chrX	84113501	84114000	3	24.0667	14.0656	0.767716	-1.88816	3.28087e-06	0.00574593	N_hyper	intron	protein_coding-intron (ENSCAFG00000018154, intron 1 of 16)	Intergenic	pseudogene	9550	ENSCAFG00000018154	PAK3	p21 (RAC1) activated kinase 3 [Source:VGNC Symbol;Acc:VGNC:53550]	0.006024	0.46493	-	Non-repeat
chrX_98700501	chrX	98700501	98701000	13	25.2	16.3279	0.620153	-1.73343	0.00206164	0.0901968	N_hyper	Intergenic	Intergenic	AT_rich|Low_complexity|Low_complexity	protein_coding	-165924		NA	NA	0.026104	0.458918	-	Repeat
chrX_112329001	chrX	112329001	112329500	5	29.6	15.1148	0.961217	-1.74043	0.00110731	0.0700216	N_hyper	Intergenic	Intergenic	L1_Canis1|LINE|L1	snRNA	-147125		NA	NA	0.01004	0.45491	-	Repeat
chrX_114213501	chrX	114213501	114214000	3	34.4667	19.0984	0.845173	-1.46781	0.00121449	0.0726488	N_hyper	Intergenic	Intergenic	Intergenic	protein_coding	266623		NA	NA	0.006024	0.420842	-	Non-repeat
chr1_34001	chr1	34001	34500	6	41.6	68.7377	-0.725467	-0.0295074	0.00045267	0.0483216	T_hyper	Intergenic	Intergenic	Intergenic	protein_coding	288467		NA	NA	0.012048	0.44489	Shelf	Non-repeat
chr1_43001	chr1	43001	43500	6	76.2	140.934	-0.889252	0.964043	0.000162336	0.0313957	T_hyper	Intergenic	Intergenic	L1MC3|LINE|L1	protein_coding	279467		NA	NA	0.012048	0.290581	-	Repeat
chr1_58501	chr1	58501	59000	4	76	117.689	-0.632587	0.739799	1.2993e-05	0.0105181	T_hyper	Intergenic	Intergenic	(TTAGGG)n|Simple_repeat|Simple_repeat	protein_coding	263967		NA	NA	0.008032	0.460922	-	Repeat
chr1_61001	chr1	61001	61500	6	82.1333	139.459	-0.766078	0.964025	0.00212743	0.09127	T_hyper	Intergenic	Intergenic	L1_Carn2|LINE|L1	protein_coding	261467		NA	NA	0.012048	0.366733	-	Repeat
chr1_61501	chr1	61501	62000	4	66.5333	118.689	-0.837045	0.726645	0.000353465	0.0431172	T_hyper	Intergenic	Intergenic	L1_Carn1|LINE|L1	protein_coding	260967		NA	NA	0.008032	0.39479	-	Repeat
chr1_63001	chr1	63001	63500	5	76.7333	123.607	-0.68979	0.802223	0.000173996	0.0321494	T_hyper	Intergenic	Intergenic	L1_Carn1|LINE|L1	protein_coding	259467		NA	NA	0.01004	0.416834	-	Repeat
chr1_70001	chr1	70001	70500	5	27.8667	45.1311	-0.695794	-0.610139	7.46944e-06	0.00817422	T_hyper	Intergenic	Intergenic	L1_Canis1|LINE|L1	protein_coding	252467		NA	NA	0.01004	0.442886	-	Repeat
chr1_84001	chr1	84001	84500	7	22.2	38.8361	-0.806068	-0.829684	7.17375e-08	0.00080213	T_hyper	Intergenic	Intergenic	SINEC_b1|SINE|tRNA-Lys	protein_coding	238467		NA	NA	0.014056	0.442886	-	Repeat
chr1_84501	chr1	84501	85000	3	38.4	72.2459	-0.91266	0.0179603	2.67593e-08	0.000451264	T_hyper	Intergenic	Intergenic	L1_Canid|LINE|L1	protein_coding	237967		NA	NA	0.006024	0.370741	-	Repeat
chr1_89501	chr1	89501	90000	4	44.4	68.5246	-0.62759	-0.0210339	9.012e-05	0.0242749	T_hyper	Intergenic	Intergenic	L1_Carn2|LINE|L1	protein_coding	232967		NA	NA	0.008032	0.378758	-	Repeat
chr1_174501	chr1	174501	175000	6	78.0667	130.951	-0.748464	0.876677	0.000657529	0.0564875	T_hyper	Intergenic	Intergenic	L1_Canid|LINE|L1	protein_coding	147967		NA	NA	0.012048	0.380762	-	Repeat
chr1_180501	chr1	180501	181000	4	40.8667	71.7377	-0.813002	0.0197726	4.03204e-06	0.00624659	T_hyper	Intergenic	Intergenic	L1_Carn1|LINE|L1	protein_coding	141967		NA	NA	0.008032	0.416834	-	Repeat
chr1_181001	chr1	181001	181500	2	26.4	41.541	-0.654108	-0.718728	5.72862e-05	0.0198084	T_hyper	Intergenic	Intergenic	SINEC_a1|SINE|tRNA-Lys	protein_coding	141467		NA	NA	0.004016	0.382766	-	Repeat
chr1_182001	chr1	182001	182500	6	47.7333	74.2459	-0.638974	0.0897209	0.00017889	0.0324696	T_hyper	Intergenic	Intergenic	L1_Canid_|LINE|L1	protein_coding	140467		NA	NA	0.012048	0.412826	-	Repeat
chr1_182501	chr1	182501	183000	7	32.1333	55.9344	-0.800405	-0.325851	1.16614e-05	0.00998932	T_hyper	Intergenic	Intergenic	L1_Canid_|LINE|L1	protein_coding	139967		NA	NA	0.014056	0.358717	-	Repeat
chr1_188001	chr1	188001	188500	9	118.133	195.443	-0.728397	1.44885	0.000199145	0.0339734	T_hyper	Intergenic	Intergenic	L1_Canid_|LINE|L1	protein_coding	134467		NA	NA	0.018072	0.382766	-	Repeat
chr1_188501	chr1	188501	189000	3	47.6667	78.623	-0.723137	0.15893	4.37764e-06	0.006517	T_hyper	Intergenic	Intergenic	L1_Canid_|LINE|L1	protein_coding	133967		NA	NA	0.006024	0.352705	-	Repeat
chr1_189001	chr1	189001	189500	3	15.2667	24.6066	-0.686899	-1.43035	0.00027201	0.0386621	T_hyper	Intergenic	Intergenic	L1_Carn2|LINE|L1	protein_coding	133467		NA	NA	0.006024	0.362725	-	Repeat
chr1_189501	chr1	189501	190000	5	14.2	23.082	-0.698711	-1.51648	0.000974004	0.06635	T_hyper	Intergenic	Intergenic	L1_Carn2|LINE|L1	protein_coding	132967		NA	NA	0.01004	0.360721	-	Repeat
chr1_191501	chr1	191501	192000	6	58.4667	98.4918	-0.754088	0.472663	0.000185422	0.0329426	T_hyper	Intergenic	Intergenic	(CCCTAA)n|Simple_repeat|Simple_repeat	protein_coding	130967		NA	NA	0.012048	0.456914	-	Repeat
chr1_1591001	chr1	1591001	1591500	6	13.2667	21.5574	-0.697494	-1.60654	1.43186e-05	0.0109026	T_hyper	Intergenic	Intergenic	L1ME4b|LINE|L1	lncRNA	-14706		NA	NA	0.012048	0.338677	Shore	Repeat
chr1_4740501	chr1	4740501	4741000	10	21.1333	33.1639	-0.649659	-1.02543	0.000436746	0.0475375	T_hyper	intron	protein_coding-intron (ENSCAFG00000000022, intron 3 of 8)	Intergenic	snRNA	31181	ENSCAFG00000000022	ZNF407	zinc finger protein 407 [Source:HGNC Symbol;Acc:HGNC:19904]	0.018072	0.38477	-	Non-repeat
chr1_8129001	chr1	8129001	8129500	10	14.8667	24.7705	-0.734025	-1.42769	5.20791e-05	0.0189909	T_hyper	Intergenic	Intergenic	Intergenic	protein_coding	43971		NA	NA	0.02008	0.44489	-	Non-repeat
chr1_8314501	chr1	8314501	8315000	6	21.5333	32.7869	-0.606119	-1.03549	3.19323e-05	0.0154146	T_hyper	intron	protein_coding-intron (ENSCAFG00000000037, intron 45 of 48)	Intergenic	protein_coding	-36456	ENSCAFG00000000037	RTTN	rotatin [Source:VGNC Symbol;Acc:VGNC:45800]	0.012048	0.328657	-	Non-repeat
chr1_8376001	chr1	8376001	8376500	10	14.0667	21.1803	-0.588539	-1.61621	0.000430287	0.0472816	T_hyper	intron	protein_coding-intron (ENSCAFG00000000038, intron 3 of 6)	Intergenic	protein_coding	25044	ENSCAFG00000000038	CD226	CD226 molecule [Source:VGNC Symbol;Acc:VGNC:38940]	0.02008	0.41483	-	Non-repeat
chr1_9440001	chr1	9440001	9440500	7	16.8	28.2131	-0.746486	-1.25525	0.000127993	0.0283629	T_hyper	Intergenic	Intergenic	MIRc|SINE|MIR	protein_coding	44955		NA	NA	0.014056	0.346693	-	Repeat
chr1_13746001	chr1	13746001	13746500	11	18.0667	30.2459	-0.742065	-1.1614	5.60187e-06	0.0072456	T_hyper	intron	protein_coding-intron (ENSCAFG00000000068, intron 2 of 2)	intron (NM_001002949, intron 4 of 4)	protein_coding	14845	ENSCAFG00000000068	BCL2	BCL2 apoptosis regulator [Source:VGNC Symbol;Acc:VGNC:54274]	0.02008	0.374749	-	Non-repeat
chr1_13860001	chr1	13860001	13860500	9	17.4	27.459	-0.656767	-1.28091	1.93269e-05	0.0124259	T_hyper	intron	protein_coding-intron (ENSCAFG00000000068, intron 2 of 2)	intron (NM_001002949, intron 4 of 4)	lncRNA	-84170	ENSCAFG00000000068	BCL2	BCL2 apoptosis regulator [Source:VGNC Symbol;Acc:VGNC:54274]	0.018072	0.390782	-	Non-repeat
chr1_14973001	chr1	14973001	14973500	10	12.4	18.9836	-0.611796	-1.76182	0.001051	0.068444	T_hyper	Intergenic	Intergenic	Intergenic	protein_coding	-12518		NA	NA	0.02008	0.442886	-	Non-repeat
chr1_17492001	chr1	17492001	17492500	9	14.4667	24.082	-0.732804	-1.46476	0.000251721	0.0374982	T_hyper	intron	protein_coding-intron (ENSCAFG00000000107, intron 5 of 13)	Intergenic	protein_coding	46043	ENSCAFG00000000107	ALPK2	alpha kinase 2 [Source:VGNC Symbol;Acc:VGNC:37816]	0.018072	0.400802	-	Non-repeat
chr1_18048501	chr1	18048501	18049000	5	11.6667	18.9672	-0.697914	-1.77319	0.000395997	0.0455915	T_hyper	Intergenic	Intergenic	MER63D|DNA|hAT-Blackjack	protein_coding	-107659		NA	NA	0.01004	0.39479	-	Repeat
chr1_18316501	chr1	18316501	18317000	9	10.3333	16.459	-0.667719	-1.95209	0.00104119	0.0681541	T_hyper	intron	lncRNA-intron (ENSCAFG00000044263, intron 1 of 1)	Intergenic	lncRNA	1105	ENSCAFG00000044263			0.018072	0.509018	Shore	Non-repeat
chr1_20931001	chr1	20931001	20931500	8	10.0667	16.6557	-0.721968	-1.94343	0.000242001	0.0368043	T_hyper	Intergenic	Intergenic	L1_Canis1|LINE|L1	pseudogene	17456		NA	NA	0.016064	0.440882	-	Repeat
chr1_23990501	chr1	23990501	23991000	7	9.46667	16.4426	-0.791157	-1.96763	0.000444279	0.0478562	T_hyper	intron	protein_coding-intron (ENSCAFG00000000168, intron 13 of 14)	Intergenic	protein_coding	-21346	ENSCAFG00000000168	ME2	malic enzyme 2 [Source:VGNC Symbol;Acc:VGNC:43110]	0.014056	0.318637	Shore	Non-repeat
chr1_26800501	chr1	26800501	26801000	8	22	33.0164	-0.585779	-1.02305	0.000134515	0.0289496	T_hyper	Intergenic	Intergenic	L1_Cf|LINE|L1	protein_coding	-55836		NA	NA	0.016064	0.396794	-	Repeat
chr1_26991001	chr1	26991001	26991500	10	12.9333	19.5246	-0.59216	-1.72273	0.00232787	0.0947932	T_hyper	intron	protein_coding-intron (ENSCAFG00000000212, intron 1 of 4)	Intergenic	protein_coding	3325	ENSCAFG00000000212	SLC2A12	solute carrier family 2 member 12 [Source:VGNC Symbol;Acc:VGNC:46339]	0.02008	0.436874	Shore	Non-repeat
chr1_27040501	chr1	27040501	27041000	7	11.4	17.5574	-0.620041	-1.86373	0.00163079	0.0819207	T_hyper	Intergenic	Intergenic	MER68|LTR|ERVL	protein_coding	-46175		NA	NA	0.014056	0.412826	-	Repeat
chr1_27728001	chr1	27728001	27728500	5	11.6667	19.2623	-0.719989	-1.75588	0.00028719	0.0395765	T_hyper	intron	protein_coding-intron (ENSCAFG00000000226, intron 9 of 17)	L1_Canis1|LINE|L1	protein_coding	-33383	ENSCAFG00000000226	HBS1L	HBS1 like translational GTPase [Source:VGNC Symbol;Acc:VGNC:41612]	0.01004	0.358717	-	Repeat
chr1_28030501	chr1	28030501	28031000	3	10	16.3443	-0.70418	-1.96564	0.00185077	0.0863853	T_hyper	intron	protein_coding-intron (ENSCAFG00000000234, intron 24 of 26)	Intergenic	protein_coding	122387	ENSCAFG00000000234	AHI1	Abelson helper integration site 1 [Source:HGNC Symbol;Acc:HGNC:21575]	0.006024	0.388778	-	Non-repeat
chr1_28031001	chr1	28031001	28031500	4	13.8667	21.4426	-0.626611	-1.60492	0.000649546	0.0561378	T_hyper	intron	protein_coding-intron (ENSCAFG00000000234, intron 24 of 26)	Intergenic	protein_coding	122887	ENSCAFG00000000234	AHI1	Abelson helper integration site 1 [Source:HGNC Symbol;Acc:HGNC:21575]	0.008032	0.364729	-	Non-repeat
chr1_28925501	chr1	28925501	28926000	7	12	22.1967	-0.883163	-1.58908	5.68757e-06	0.00726052	T_hyper	Intergenic	Intergenic	Intergenic	protein_coding	21190		NA	NA	0.014056	0.386774	Shelf	Non-repeat
chr1_28926001	chr1	28926001	28926500	9	11.6	19.4918	-0.745236	-1.74346	0.000654567	0.0563331	T_hyper	Intergenic	Intergenic	Intergenic	protein_coding	21690		NA	NA	0.016064	0.503006	Shelf	Non-repeat
chr1_31569501	chr1	31569501	31570000	8	10.4667	16.1639	-0.623774	-1.96982	0.00220144	0.0925728	T_hyper	intron	lncRNA-intron (ENSCAFG00000035645, intron 1 of 4)	Intergenic	lncRNA	1997	ENSCAFG00000035645			0.016064	0.342685	-	Non-repeat
chr1_34968001	chr1	34968001	34968500	7	9.93333	19.1639	-0.941705	-1.78728	0.00225043	0.0933318	T_hyper	intron	protein_coding-intron (ENSCAFG00000000305, intron 5 of 5)	SINEC_c2|SINE|tRNA-Lys	protein_coding	-4644	ENSCAFG00000000305	ADAT2	adenosine deaminase tRNA specific 2 [Source:VGNC Symbol;Acc:VGNC:37614]	0.014056	0.370741	-	Repeat
chr1_35359001	chr1	35359001	35359500	8	23	35.2623	-0.616395	-0.937951	0.000414853	0.0465343	T_hyper	Intergenic	Intergenic	L2a|LINE|L2	protein_coding	-1071		NA	NA	0.016064	0.342685	CpG Island	Repeat
chr1_35440501	chr1	35440501	35441000	10	14.2667	22.7213	-0.669367	-1.53376	0.000889578	0.0639262	T_hyper	intron	protein_coding-intron (ENSCAFG00000000318, intron 1 of 3)	Intergenic	protein_coding	-36441	ENSCAFG00000000318	PLAGL1	PLAG1 like zinc finger 1 [Source:VGNC Symbol;Acc:VGNC:44639]	0.02008	0.45491	-	Non-repeat
chr1_35932001	chr1	35932001	35932500	6	12.9333	21.541	-0.733195	-1.61152	0.000548141	0.0522462	T_hyper	intron	protein_coding-intron (ENSCAFG00000000326, intron 38 of 74)	intron (NM_001012395, intron 35 of 72)	protein_coding	-67109	ENSCAFG00000000326	UTRN	utrophin [Source:VGNC Symbol;Acc:VGNC:48215]	0.012048	0.382766	-	Non-repeat
chr1_40547001	chr1	40547001	40547500	8	20.4667	32.7213	-0.676084	-1.04713	2.90256e-05	0.0149655	T_hyper	intron	protein_coding-intron (ENSCAFG00000000398, intron 7 of 7)	Intergenic	protein_coding	44035	ENSCAFG00000000398	LRP11	LDL receptor related protein 11 [Source:VGNC Symbol;Acc:VGNC:42773]	0.016064	0.418838	-	Non-repeat
chr1_41364501	chr1	41364501	41365000	6	12.2	18.4754	-0.595949	-1.79505	0.00182148	0.0857865	T_hyper	exon	protein_coding-exon (ENSCAFG00000000413, exon 15 of 28)	Intergenic	protein_coding	55332	ENSCAFG00000000413	MTHFD1L	methylenetetrahydrofolate dehydrogenase (NADP+ dependent) 1 like [Source:VGNC Symbol;Acc:VGNC:98515]	0.012048	0.358717	-	Non-repeat
chr1_44913501	chr1	44913501	44914000	7	10.4	16.3279	-0.647318	-1.95978	0.000180183	0.0325774	T_hyper	intron	protein_coding-intron (ENSCAFG00000000577, intron 6 of 26)	Intergenic	protein_coding	43648	ENSCAFG00000000577	TIAM2	TIAM Rac1 associated GEF 2 [Source:VGNC Symbol;Acc:VGNC:81888]	0.014056	0.386774	-	Non-repeat
chr1_46172501	chr1	46172501	46173000	6	11.7333	19.7213	-0.745584	-1.7283	0.000192296	0.0334747	T_hyper	Intergenic	Intergenic	L1_Cf|LINE|L1	lncRNA	-13711		NA	NA	0.012048	0.390782	-	Repeat
chr1_46674501	chr1	46674501	46675000	7	12	19.1803	-0.673618	-1.75593	0.00158654	0.081016	T_hyper	intron	protein_coding-intron (ENSCAFG00000000608, intron 6 of 20)	Intergenic	lncRNA	185114	ENSCAFG00000000608	ARID1B	AT-rich interaction domain 1B [Source:VGNC Symbol;Acc:VGNC:53524]	0.014056	0.356713	-	Non-repeat
chr1_47533001	chr1	47533001	47533500	11	17.8	28.0328	-0.653976	-1.25267	0.000568203	0.0531128	T_hyper	intron	protein_coding-intron (ENSCAFG00000000644, intron 5 of 26)	Intergenic	protein_coding	49309	ENSCAFG00000000644	SYNJ2	synaptojanin 2 [Source:VGNC Symbol;Acc:VGNC:47033]	0.022088	0.448898	-	Non-repeat
chr1_49992501	chr1	49992501	49993000	6	11.6	17.9508	-0.626949	-1.836	0.00224243	0.093199	T_hyper	intron	protein_coding-intron (ENSCAFG00000000769, intron 6 of 8)	Intergenic	protein_coding	-253902	ENSCAFG00000000769	PRKN	parkin RBR E3 ubiquitin protein ligase [Source:VGNC Symbol;Acc:VGNC:82293]	0.012048	0.428858	-	Non-repeat
chr1_50766001	chr1	50766001	50766500	5	12.6	21.1967	-0.747222	-1.63444	8.23483e-06	0.0085462	T_hyper	TTS	protein_coding-TTS (ENSCAFG00000000769)	SINEC_b1|SINE|tRNA-Lys	protein_coding	-100348	ENSCAFG00000000769	PRKN	parkin RBR E3 ubiquitin protein ligase [Source:VGNC Symbol;Acc:VGNC:82293]	0.01004	0.448898	-	Repeat
chr1_50766501	chr1	50766501	50767000	5	9.73333	17.2459	-0.819917	-1.90995	0.000120309	0.0277428	T_hyper	TTS	protein_coding-TTS (ENSCAFG00000000769)	Intergenic	protein_coding	-99848	ENSCAFG00000000769	PRKN	parkin RBR E3 ubiquitin protein ligase [Source:VGNC Symbol;Acc:VGNC:82293]	0.01004	0.346693	-	Non-repeat
chr1_51488001	chr1	51488001	51488500	6	11.6	18.7541	-0.689835	-1.787	0.000298037	0.040251	T_hyper	intron	protein_coding-intron (ENSCAFG00000000770, intron 3 of 4)	SINEC_a1|SINE|tRNA-Lys	protein_coding	286087	ENSCAFG00000000770	PACRG	parkin coregulated [Source:HGNC Symbol;Acc:HGNC:19152]	0.012048	0.392786	-	Repeat
chr1_53460001	chr1	53460001	53460500	6	10.8	16.2787	-0.588622	-1.95683	0.00140612	0.0772477	T_hyper	Intergenic	Intergenic	Intergenic	protein_coding	-14438		NA	NA	0.012048	0.398798	-	Non-repeat
chr1_54141501	chr1	54141501	54142000	10	37.5333	58.2131	-0.633919	-0.250013	5.89897e-07	0.00247017	T_hyper	intron	lncRNA-intron (ENSCAFG00000041795, intron 2 of 2)	L1_Cf|LINE|L1	lncRNA	19942	ENSCAFG00000041795			0.02008	0.426854	-	Repeat
chr1_54314001	chr1	54314001	54314500	7	10.2667	16.623	-0.691159	-1.94222	0.00111867	0.0703327	T_hyper	Intergenic	Intergenic	Intergenic	protein_coding	39886		NA	NA	0.014056	0.517034	Shelf	Non-repeat
chr1_55641501	chr1	55641501	55642000	12	28.3333	43.4262	-0.616384	-0.653057	1.592e-05	0.0113886	T_hyper	Intergenic	Intergenic	L1_Cf|LINE|L1	lncRNA	17599		NA	NA	0.024096	0.422846	Shelf	Repeat
chr1_56593501	chr1	56593501	56594000	12	18.0667	30.0656	-0.733223	-1.16852	2.80283e-06	0.00537561	T_hyper	TTS	protein_coding-TTS (ENSCAFG00000000884)	Intergenic	lncRNA	-60504	ENSCAFG00000000884	WDR27	WD repeat domain 27 [Source:VGNC Symbol;Acc:VGNC:55017]	0.024096	0.45491	Shore	Non-repeat
chr1_57464501	chr1	57464501	57465000	5	11.6667	18.6885	-0.676753	-1.78979	0.00115693	0.0712383	T_hyper	Intergenic	Intergenic	L1_Canis1|LINE|L1	protein_coding	-65177		NA	NA	0.01004	0.350701	-	Repeat
chr1_58700501	chr1	58700501	58701000	7	10.0667	16.0492	-0.668829	-1.9845	0.000449359	0.0481655	T_hyper	Intergenic	Intergenic	Intergenic	protein_coding	-9697		NA	NA	0.014056	0.362725	-	Non-repeat
chr1_60785001	chr1	60785001	60785500	6	11.2667	17.2131	-0.608464	-1.8877	0.0018969	0.0872857	T_hyper	intron	protein_coding-intron (ENSCAFG00000000955, intron 20 of 32)	Intergenic	protein_coding	57592	ENSCAFG00000000955	TBC1D32	TBC1 domain family member 32 [Source:VGNC Symbol;Acc:VGNC:47148]	0.012048	0.344689	-	Non-repeat
chr1_61831001	chr1	61831001	61831500	4	9.93333	16.1311	-0.695303	-1.98106	0.00068672	0.0575803	T_hyper	intron	protein_coding-intron (ENSCAFG00000000989, intron 1 of 9)	HAL1b|LINE|L1	protein_coding	14045	ENSCAFG00000000989	SERINC1	serine incorporator 1 [Source:VGNC Symbol;Acc:VGNC:46019]	0.008032	0.392786	-	Repeat
chr1_63814001	chr1	63814001	63814500	9	18	27.623	-0.617398	-1.26744	0.00192439	0.0877437	T_hyper	intron	protein_coding-intron (ENSCAFG00000041364, intron 4 of 6)	Intergenic	protein_coding	-148264	ENSCAFG00000041364	NKAIN2	sodium/potassium transporting ATPase interacting 2 [Source:HGNC Symbol;Acc:HGNC:16443]	0.018072	0.448898	-	Non-repeat
chr1_64730501	chr1	64730501	64731000	6	10.0667	16.4754	-0.706504	-1.95536	0.00195154	0.0882478	T_hyper	intron	protein_coding-intron (ENSCAFG00000001047, intron 1 of 15)	SINEC_a2|SINE|tRNA-Lys	protein_coding	41219	ENSCAFG00000001047	NCOA7	nuclear receptor coactivator 7 [Source:VGNC Symbol;Acc:VGNC:43664]	0.012048	0.400802	-	Repeat
chr1_68643001	chr1	68643001	68643500	6	10.2667	16.5738	-0.687224	-1.94552	0.00060699	0.0546065	T_hyper	intron	protein_coding-intron (ENSCAFG00000001115, intron 18 of 19)	Intergenic	protein_coding	52525	ENSCAFG00000001115	L3MBTL3	L3MBTL histone methyl-lysine binding protein 3 [Source:VGNC Symbol;Acc:VGNC:53732]	0.012048	0.428858	-	Non-repeat
chr1_68759501	chr1	68759501	68760000	10	12.4667	19.459	-0.639616	-1.73324	0.000265319	0.038315	T_hyper	intron	lncRNA-intron (ENSCAFG00000043329, intron 1 of 1)	Intergenic	lncRNA	-3646	ENSCAFG00000043329			0.02008	0.416834	Shore	Non-repeat
chr1_69566501	chr1	69566501	69567000	4	42.8667	70.1967	-0.71269	0.00148687	4.44656e-06	0.00659099	T_hyper	Intergenic	Intergenic	SINEC_a1|SINE|tRNA-Lys	lncRNA	-50710		NA	NA	0.008032	0.392786	-	Repeat
chr1_69567001	chr1	69567001	69567500	5	17.8	27.541	-0.628946	-1.27295	0.00023848	0.0365899	T_hyper	Intergenic	Intergenic	L1_Canid_|LINE|L1	lncRNA	-51210		NA	NA	0.01004	0.382766	-	Repeat
chr1_70935501	chr1	70935501	70936000	5	11.5333	17.7049	-0.615361	-1.85224	0.000611959	0.0547503	T_hyper	Intergenic	Intergenic	Intergenic	protein_coding	-17789		NA	NA	0.01004	0.364729	-	Non-repeat
chr1_75288001	chr1	75288001	75288500	9	17.2	27.2623	-0.662931	-1.29123	0.000489023	0.0498002	T_hyper	intron	lncRNA-intron (ENSCAFG00000045735, intron 1 of 1)	L1_Cf|LINE|L1	lncRNA	38950	ENSCAFG00000045735			0.018072	0.398798	-	Repeat
chr1_81329001	chr1	81329001	81329500	10	16.8	26.3443	-0.648148	-1.33474	0.00196433	0.0885067	T_hyper	intron	protein_coding-intron (ENSCAFG00000001617, intron 25 of 70)	Intergenic	protein_coding	97071	ENSCAFG00000001617	VPS13A	vacuolar protein sorting 13 homolog A [Source:VGNC Symbol;Acc:VGNC:48274]	0.02008	0.446894	-	Non-repeat
chr1_83474001	chr1	83474001	83474500	13	13.2667	20.4754	-0.623703	-1.66483	0.0012456	0.0734547	T_hyper	Intergenic	Intergenic	Intergenic	protein_coding	140812		NA	NA	0.026104	0.432866	-	Non-repeat
chr1_83663001	chr1	83663001	83663500	18	21.0667	33.0656	-0.649823	-1.02946	7.57736e-05	0.0224052	T_hyper	intron	protein_coding-intron (ENSCAFG00000001769, intron 1 of 9)	Intergenic	protein_coding	2810	ENSCAFG00000001769	RORB	RAR related orphan receptor B [Source:VGNC Symbol;Acc:VGNC:45696]	0.036145	0.56513	CpG Island	Non-repeat
chr1_85994001	chr1	85994001	85994500	8	9.46667	16.9508	-0.834458	-1.93367	7.3895e-05	0.0221726	T_hyper	intron	protein_coding-intron (ENSCAFG00000001825, intron 15 of 24)	Intergenic	protein_coding	48694	ENSCAFG00000001825	CEMIP2	cell migration inducing hyaluronidase 2 [Source:VGNC Symbol;Acc:VGNC:47518]	0.016064	0.416834	-	Non-repeat
chr1_88233001	chr1	88233001	88233500	8	15.6	26.0164	-0.735329	-1.36248	0.00110641	0.0700017	T_hyper	Intergenic	Intergenic	SINEC_a2|SINE|tRNA-Lys	protein_coding	-2597		NA	NA	0.016064	0.406814	-	Repeat
chr1_88643501	chr1	88643501	88644000	6	13.6667	20.541	-0.585713	-1.6558	0.000880545	0.0636823	T_hyper	Intergenic	Intergenic	L1_Canis1|LINE|L1	protein_coding	-18449		NA	NA	0.012048	0.38477	-	Repeat
chr1_89770501	chr1	89770501	89771000	8	16	24.3607	-0.604825	-1.43383	0.000222105	0.0355622	T_hyper	intron	protein_coding-intron (ENSCAFG00000001982, intron 4 of 4)	Intergenic	protein_coding	-27349	ENSCAFG00000001982	DMRT1	doublesex and mab-3 related transcription factor 1 [Source:VGNC Symbol;Acc:VGNC:40002]	0.016064	0.43487	-	Non-repeat
chr1_90724501	chr1	90724501	90725000	8	18.6	28.082	-0.593616	-1.24268	0.000952209	0.0657183	T_hyper	intron	protein_coding-intron (ENSCAFG00000002013, intron 2 of 32)	Intergenic	protein_coding	12231	ENSCAFG00000002013	SMARCA2	SWI/SNF related, matrix associated, actin dependent regulator of chromatin, subfamily a, member 2 [Source:VGNC Symbol;Acc:VGNC:46529]	0.016064	0.374749	Shore	Non-repeat
chr1_91621501	chr1	91621501	91622000	7	12.8667	21.8525	-0.760861	-1.59603	5.13038e-05	0.018852	T_hyper	intron	protein_coding-intron (ENSCAFG00000002042, intron 1 of 10)	L1_Cf|LINE|L1	protein_coding	26845	ENSCAFG00000002042			0.014056	0.388778	-	Repeat
chr1_94872001	chr1	94872001	94872500	8	13.5333	20.6066	-0.604434	-1.65409	0.00229561	0.094173	T_hyper	intron	lncRNA-intron (ENSCAFG00000042306, intron 2 of 2)	Intergenic	lncRNA	7767	ENSCAFG00000042306			0.016064	0.360721	-	Non-repeat
chr1_94889501	chr1	94889501	94890000	6	20.3333	33.377	-0.713714	-1.0251	4.51799e-05	0.0178126	T_hyper	Intergenic	Intergenic	MLT1D|LTR|ERVL-MaLR	lncRNA	-2183		NA	NA	0.012048	0.498998	-	Repeat
chr1_95758001	chr1	95758001	95758500	13	22.6667	36.6393	-0.692443	-0.89558	0.0025606	0.0986285	T_hyper	promoter-TSS	protein_coding-promoter-TSS (ENSCAFG00000031430)	MIRb|SINE|MIR	protein_coding	-852	ENSCAFG00000031430			0.026104	0.462926	-	Repeat
chr1_100158001	chr1	100158001	100158500	9	12.6667	21.0656	-0.73115	-1.64055	0.00074806	0.059455	T_hyper	Intergenic	Intergenic	Intergenic	protein_coding	-16491		NA	NA	0.018072	0.382766	-	Non-repeat
chr1_109908501	chr1	109908501	109909000	6	10.4667	16.4262	-0.646345	-1.95237	0.00109265	0.0696137	T_hyper	intron	protein_coding-intron (ENSCAFG00000004405, intron 1 of 13)	Intergenic	protein_coding	659	ENSCAFG00000004405	GIPR	gastric inhibitory polypeptide receptor [Source:VGNC Symbol;Acc:VGNC:41228]	0.012048	0.47495	-	Non-repeat
chr1_109909001	chr1	109909001	109909500	15	18.0667	29.3934	-0.700858	-1.19492	1.46391e-05	0.0109761	T_hyper	exon	protein_coding-exon (ENSCAFG00000004405, exon 1 of 14)	Intergenic	protein_coding	159	ENSCAFG00000004405	GIPR	gastric inhibitory polypeptide receptor [Source:VGNC Symbol;Acc:VGNC:41228]	0.03012	0.591182	-	Non-repeat
chr1_112530501	chr1	112530501	112531000	4	10.7333	20.8852	-0.954528	-1.67654	0.000701821	0.0580425	T_hyper	Intergenic	Intergenic	Intergenic	protein_coding	33747		NA	NA	0.008032	0.362725	-	Non-repeat
chr1_114487501	chr1	114487501	114488000	7	10.2667	16.7049	-0.697831	-1.93712	0.000350275	0.0429238	T_hyper	intron	protein_coding-intron (ENSCAFG00000005896, intron 89 of 105)	L1MA9|LINE|L1	rRNA	-34369	ENSCAFG00000005896	RYR1	ryanodine receptor 1 [Source:VGNC Symbol;Acc:VGNC:45821]	0.014056	0.400802	-	Repeat
chr1_117437001	chr1	117437001	117437500	25	29.8667	48.8033	-0.708133	-0.504178	0.000667049	0.0567918	T_hyper	intron	protein_coding-intron (ENSCAFG00000007095, intron 5 of 7)	MIR|SINE|MIR	protein_coding	2467	ENSCAFG00000007095	FXYD1	FXYD domain containing ion transport regulator 1 [Source:VGNC Symbol;Acc:VGNC:41019]	0.050201	0.531062	-	Repeat
chr1_118223001	chr1	118223001	118223500	9	10.6667	16.3115	-0.609001	-1.95679	0.001112	0.0701569	T_hyper	Intergenic	Intergenic	Intergenic	protein_coding	20653		NA	NA	0.018072	0.440882	-	Non-repeat
chr1_118253001	chr1	118253001	118253500	7	10	16.0328	-0.676859	-1.98656	0.000804204	0.0613391	T_hyper	Intergenic	Intergenic	Intergenic	protein_coding	-9347		NA	NA	0.014056	0.448898	-	Non-repeat
chr1_118490001	chr1	118490001	118490500	20	47.2667	81.9344	-0.79415	0.207529	7.23337e-06	0.00805828	T_hyper	intron	protein_coding-intron (ENSCAFG00000024101, intron 1 of 2)	Intergenic	protein_coding	33853	ENSCAFG00000024101	CHST8	carbohydrate sulfotransferase 8 [Source:VGNC Symbol;Acc:VGNC:39258]	0.040161	0.60521	Shore	Non-repeat
chr1_118602001	chr1	118602001	118602500	21	45.9333	69.1148	-0.590524	-0.00470696	7.89092e-07	0.00285822	T_hyper	Intergenic	Intergenic	Intergenic	lncRNA	-12489		NA	NA	0.042169	0.486974	-	Non-repeat
chr1_118651501	chr1	118651501	118652000	8	18.9333	29.3607	-0.632276	-1.18767	0.000896723	0.0640795	T_hyper	Intergenic	Intergenic	Intergenic	lncRNA	5266		NA	NA	0.016064	0.639279	-	Non-repeat
chr1_119366501	chr1	119366501	119367000	5	11.7333	17.9508	-0.610573	-1.83392	0.0019379	0.0880021	T_hyper	intron	protein_coding-intron (ENSCAFG00000007533, intron 22 of 28)	L1_Canis1|LINE|L1	protein_coding	15221	ENSCAFG00000007533	ANKRD27	ankyrin repeat domain 27 [Source:VGNC Symbol;Acc:VGNC:37892]	0.01004	0.482966	Shore	Repeat
chr1_119367001	chr1	119367001	119367500	9	19.0667	29.2131	-0.614963	-1.19214	0.000902871	0.0642551	T_hyper	intron	protein_coding-intron (ENSCAFG00000007533, intron 22 of 28)	L1_Canis1|LINE|L1	protein_coding	14721	ENSCAFG00000007533	ANKRD27	ankyrin repeat domain 27 [Source:VGNC Symbol;Acc:VGNC:37892]	0.018072	0.368737	Shore	Repeat
chr2_110501	chr2	110501	111000	9	15.6667	23.6557	-0.593009	-1.47124	0.000508081	0.0505583	T_hyper	Intergenic	Intergenic	L1_Canis1|LINE|L1	protein_coding	86084		NA	NA	0.018072	0.380762	-	Repeat
chr2_4222501	chr2	4222501	4223000	9	63.4667	103.131	-0.702172	0.543963	0.000278232	0.0391273	T_hyper	Intergenic	Intergenic	SINEC_c2|SINE|tRNA-Lys	miRNA	6058		NA	NA	0.018072	0.430862	-	Repeat
chr2_4224001	chr2	4224001	4224500	7	23.3333	50.082	-1.10106	-0.511457	0.000118862	0.0275929	T_hyper	Intergenic	Intergenic	Intergenic	miRNA	7558		NA	NA	0.012048	0.374749	-	Non-repeat
chr2_4507001	chr2	4507001	4507500	9	14.1333	23.623	-0.738976	-1.49066	0.00117125	0.0715813	T_hyper	Intergenic	Intergenic	L1_Canis1|LINE|L1	protein_coding	-31302		NA	NA	0.018072	0.378758	-	Repeat
chr2_4510001	chr2	4510001	4510500	8	40.3333	61.1311	-0.601016	-0.177358	0.000633421	0.0555496	T_hyper	Intergenic	Intergenic	L1_Canis1|LINE|L1	protein_coding	-34302		NA	NA	0.016064	0.438878	-	Repeat
chr2_4510501	chr2	4510501	4511000	5	7.73333	20.7377	-1.41184	-1.72614	2.99913e-06	0.00554994	T_hyper	Intergenic	Intergenic	Intergenic	protein_coding	-34802		NA	NA	0.01004	0.314629	-	Non-repeat
chr2_4529501	chr2	4529501	4530000	6	5.66667	17.5738	-1.6143	-1.95423	5.12526e-08	0.000642966	T_hyper	Intergenic	Intergenic	Intergenic	protein_coding	-53802		NA	NA	0.012048	0.250501	-	Non-repeat
chr2_4538501	chr2	4538501	4539000	6	43.7333	78.0328	-0.836461	0.134662	2.60451e-05	0.0142628	T_hyper	Intergenic	Intergenic	L1_Canis1|LINE|L1	protein_coding	-62802		NA	NA	0.012048	0.392786	-	Repeat
chr2_4539001	chr2	4539001	4539500	6	7.73333	19.7869	-1.3445	-1.78175	2.34465e-06	0.00483351	T_hyper	Intergenic	Intergenic	Intergenic	miRNA	62641		NA	NA	0.012048	0.274549	-	Non-repeat
chr2_4547001	chr2	4547001	4547500	7	12.1333	22.0164	-0.856127	-1.59663	0.000582765	0.0536437	T_hyper	Intergenic	Intergenic	L1_Carn3|LINE|L1	miRNA	54641		NA	NA	0.014056	0.344689	-	Repeat
chr2_4573501	chr2	4573501	4574000	7	19.2667	29.6885	-0.623427	-1.17153	0.00154344	0.0800893	T_hyper	Intergenic	Intergenic	Intergenic	miRNA	28141		NA	NA	0.014056	0.402806	-	Non-repeat
chr2_4584001	chr2	4584001	4584500	5	16.4667	32.7869	-0.991571	-1.07989	0.000449981	0.0481929	T_hyper	intron	protein_coding-intron (ENSCAFG00000023536, intron 6 of 6)	Intergenic	miRNA	17641	ENSCAFG00000023536			0.01004	0.380762	-	Non-repeat
chr2_4584501	chr2	4584501	4585000	6	58.0667	90.2951	-0.638837	0.364873	0.000478535	0.0493846	T_hyper	intron	protein_coding-intron (ENSCAFG00000023536, intron 6 of 6)	Intergenic	miRNA	17141	ENSCAFG00000023536			0.012048	0.430862	-	Non-repeat
chr2_4589001	chr2	4589001	4589500	8	29.3333	45.7049	-0.640258	-0.585785	0.000267582	0.0384344	T_hyper	intron	protein_coding-intron (ENSCAFG00000023536, intron 4 of 6)	ERV3-16A3_I-int|LTR|ERVL	miRNA	12641	ENSCAFG00000023536			0.016064	0.422846	-	Repeat
chr2_4590501	chr2	4590501	4591000	6	21	32.1311	-0.61329	-1.06362	0.00110469	0.0699532	T_hyper	intron	protein_coding-intron (ENSCAFG00000023536, intron 3 of 6)	SINEC_b2|SINE|tRNA-Lys	miRNA	11141	ENSCAFG00000023536			0.012048	0.448898	-	Repeat
chr2_4594001	chr2	4594001	4594500	7	16.7333	31.5902	-0.915064	-1.12194	0.0023478	0.0951655	T_hyper	intron	protein_coding-intron (ENSCAFG00000023536, intron 3 of 6)	Intergenic	miRNA	7641	ENSCAFG00000023536			0.014056	0.362725	-	Non-repeat
chr2_4597501	chr2	4597501	4598000	8	9.2	19.3607	-1.06679	-1.78554	0.000107391	0.0265332	T_hyper	intron	protein_coding-intron (ENSCAFG00000023536, intron 2 of 6)	Intergenic	miRNA	4141	ENSCAFG00000023536			0.016064	0.42485	Shelf	Non-repeat
chr2_4603001	chr2	4603001	4603500	7	15.0667	23.8033	-0.657846	-1.47103	0.00076547	0.0600321	T_hyper	promoter-TSS	protein_coding-promoter-TSS (ENSCAFG00000023536)	L1_Canis1|LINE|L1	protein_coding	-870	ENSCAFG00000023536			0.014056	0.39479	Shore	Repeat
chr2_4604501	chr2	4604501	4605000	6	8.4	16.623	-0.977743	-1.97284	0.000530385	0.051584	T_hyper	Intergenic	Intergenic	L1_Canis1|LINE|L1	protein_coding	-2370		NA	NA	0.012048	0.362725	Shore	Repeat
chr2_4626001	chr2	4626001	4626500	7	27.9333	44.1148	-0.659914	-0.636736	0.00088155	0.0637109	T_hyper	Intergenic	Intergenic	L1_Canis1|LINE|L1	protein_coding	-23870		NA	NA	0.014056	0.442886	-	Repeat
chr2_4630001	chr2	4630001	4630500	9	18.8	34.459	-0.872903	-0.999917	0.000301969	0.0404893	T_hyper	Intergenic	Intergenic	Intergenic	lncRNA	24394		NA	NA	0.018072	0.438878	-	Non-repeat
chr2_4795501	chr2	4795501	4796000	5	12.4	21.6066	-0.798174	-1.61474	0.00264347	0.0999935	T_hyper	Intergenic	Intergenic	Intergenic	protein_coding	-44889		NA	NA	0.01004	0.438878	-	Non-repeat
chr2_5267001	chr2	5267001	5267500	7	39.4667	59.8852	-0.602839	-0.206107	0.00152555	0.0797579	T_hyper	intron	protein_coding-intron (ENSCAFG00000007550, intron 10 of 10)	Intergenic	protein_coding	-12613	ENSCAFG00000007550			0.014056	0.452906	-	Non-repeat
chr2_5285501	chr2	5285501	5286000	4	33.7333	53.5082	-0.666489	-0.371019	0.000345753	0.0427441	T_hyper	intron	protein_coding-intron (ENSCAFG00000007550, intron 5 of 10)	SINEC_Cf|SINE|tRNA-Lys	protein_coding	13286	ENSCAFG00000007550			0.008032	0.374749	-	Repeat
chr2_5286001	chr2	5286001	5286500	6	31.8667	48.2459	-0.599231	-0.505556	0.00171505	0.0837652	T_hyper	intron	protein_coding-intron (ENSCAFG00000007550, intron 5 of 10)	L1_Canis2|LINE|L1	protein_coding	12786	ENSCAFG00000007550			0.012048	0.416834	-	Repeat
chr2_5324501	chr2	5324501	5325000	6	16.7333	27.8197	-0.73171	-1.27254	6.86222e-05	0.0215333	T_hyper	Intergenic	Intergenic	L1_Canis1|LINE|L1	protein_coding	-25714		NA	NA	0.012048	0.398798	-	Repeat
chr2_5325001	chr2	5325001	5325500	8	17.7333	27.3443	-0.623703	-1.28233	0.000788393	0.0607502	T_hyper	Intergenic	Intergenic	L1_Canis1|LINE|L1	protein_coding	-26214		NA	NA	0.016064	0.45491	-	Repeat
chr2_5329501	chr2	5329501	5330000	6	10.2667	17.0656	-0.728846	-1.91306	0.000731606	0.0589716	T_hyper	Intergenic	Intergenic	L1_Carn7|LINE|L1	protein_coding	-30714		NA	NA	0.012048	0.368737	-	Repeat
chr2_5330001	chr2	5330001	5330500	3	13.6	21.3607	-0.648945	-1.6125	0.000204027	0.0343111	T_hyper	Intergenic	Intergenic	(CA)n|Simple_repeat|Simple_repeat	protein_coding	-31214		NA	NA	0.006024	0.368737	-	Repeat
chr2_5341501	chr2	5341501	5342000	8	27.2667	41.9672	-0.622311	-0.700824	0.00100777	0.0672478	T_hyper	Intergenic	Intergenic	L1_Canis1|LINE|L1	protein_coding	-42714		NA	NA	0.016064	0.380762	Shore	Repeat
chr2_5354001	chr2	5354001	5354500	9	18	35.2459	-0.967823	-0.979598	0.000127577	0.0283267	T_hyper	Intergenic	Intergenic	Intergenic	lncRNA	-32135		NA	NA	0.016064	0.386774	-	Non-repeat
chr2_5455001	chr2	5455001	5455500	4	13.2667	20.5738	-0.631072	-1.65917	0.00200124	0.089104	T_hyper	Intergenic	Intergenic	Intergenic	snRNA	-12459		NA	NA	0.008032	0.338677	-	Non-repeat
chr2_5464001	chr2	5464001	5464500	14	38.3333	57.623	-0.588985	-0.258102	0.00180292	0.0853712	T_hyper	Intergenic	Intergenic	Intergenic	snRNA	-21459		NA	NA	0.028112	0.456914	-	Non-repeat
chr2_5650001	chr2	5650001	5650500	5	9.6	18.8852	-0.969615	-1.80871	2.87407e-06	0.00542484	T_hyper	intron	protein_coding-intron (ENSCAFG00000014806, intron 3 of 5)	Intergenic	miRNA	7892	ENSCAFG00000014806			0.01004	0.366733	-	Non-repeat
chr2_5650501	chr2	5650501	5651000	5	25.6667	39.2623	-0.613275	-0.790959	1.45709e-05	0.0109761	T_hyper	intron	protein_coding-intron (ENSCAFG00000014806, intron 3 of 5)	Intergenic	miRNA	7392	ENSCAFG00000014806			0.01004	0.400802	-	Non-repeat
chr2_5661501	chr2	5661501	5662000	9	25.8	39.0984	-0.600142	-0.794604	0.00127105	0.0740906	T_hyper	Intergenic	Intergenic	L1_Canis1|LINE|L1	protein_coding	-3119		NA	NA	0.018072	0.398798	-	Repeat
chr2_5895001	chr2	5895001	5895500	14	59.8667	91.3279	-0.610703	0.38423	9.06009e-06	0.00897474	T_hyper	Intergenic	Intergenic	Intergenic	protein_coding	-2532		NA	NA	0.028112	0.410822	CpG Island	Non-repeat
chr2_7365501	chr2	7365501	7366000	6	12.5333	20.5738	-0.71189	-1.6693	0.000323044	0.041435	T_hyper	exon	protein_coding-exon (ENSCAFG00000004299, exon 16 of 16)	TTS (NM_001077439)	protein_coding	85142	ENSCAFG00000004299	GAD2	glutamate decarboxylase 2 [Source:VGNC Symbol;Acc:VGNC:41068]	0.012048	0.396794	-	Non-repeat
chr2_10514001	chr2	10514001	10514500	9	15.6	24.0492	-0.6234	-1.45273	0.001251	0.0735832	T_hyper	intron	protein_coding-intron (ENSCAFG00000004186, intron 1 of 9)	Intergenic	protein_coding	-16344	ENSCAFG00000004186	PIP4K2A	phosphatidylinositol-5-phosphate 4-kinase type 2 alpha [Source:VGNC Symbol;Acc:VGNC:84432]	0.018072	0.410822	-	Non-repeat
chr2_13130501	chr2	13130501	13131000	9	17.6	27.0656	-0.619776	-1.29529	3.62775e-05	0.0162648	T_hyper	Intergenic	Intergenic	L1_Canis1|LINE|L1	lncRNA	-19608		NA	NA	0.018072	0.406814	-	Repeat
chr2_13154001	chr2	13154001	13154500	8	11	16.918	-0.617621	-1.9111	0.00100612	0.0671938	T_hyper	Intergenic	Intergenic	L1_Canis1|LINE|L1	lncRNA	-43108		NA	NA	0.016064	0.442886	-	Repeat
chr2_17523001	chr2	17523001	17523500	6	14.0667	21.918	-0.63804	-1.5771	0.000879023	0.0636422	T_hyper	intron	protein_coding-intron (ENSCAFG00000003936, intron 8 of 15)	Intergenic	protein_coding	-39906	ENSCAFG00000003936			0.01004	0.380762	-	Non-repeat
chr2_18119001	chr2	18119001	18119500	7	29.2667	44.5574	-0.606627	-0.616602	1.47626e-05	0.0110081	T_hyper	promoter-TSS	lncRNA-promoter-TSS (ENSCAFG00000043163)	L1_Canis1|LINE|L1	protein_coding	-376	ENSCAFG00000043163			0.014056	0.42485	-	Repeat
chr2_18213501	chr2	18213501	18214000	9	21.7333	33.1475	-0.608943	-1.02077	0.00038325	0.0448161	T_hyper	intron	protein_coding-intron (ENSCAFG00000003862, intron 7 of 17)	Intergenic	protein_coding	-9829	ENSCAFG00000003862			0.018072	0.400802	-	Non-repeat
chr2_18399001	chr2	18399001	18399500	9	35.7333	55.2787	-0.630815	-0.321038	0.00172014	0.0838626	T_hyper	intron	protein_coding-intron (ENSCAFG00000045340, intron 1 of 5)	Intergenic	protein_coding	3779	ENSCAFG00000045340			0.018072	0.448898	-	Non-repeat
chr2_19128501	chr2	19128501	19129000	12	16.6	25.4262	-0.613723	-1.37804	0.00259765	0.0992199	T_hyper	exon	protein_coding-exon (ENSCAFG00000004496, exon 12 of 30)	Intergenic	protein_coding	56940	ENSCAFG00000004496	MRC1	mannose receptor C-type 1 [Source:VGNC Symbol;Acc:VGNC:43359]	0.024096	0.42485	-	Non-repeat
chr2_19328001	chr2	19328001	19328500	7	10.8667	16.9016	-0.633566	-1.91433	0.000272052	0.0386621	T_hyper	intron	protein_coding-intron (ENSCAFG00000004516, intron 1 of 13)	SINEC_c2|SINE|tRNA-Lys	protein_coding	15794	ENSCAFG00000004516	STAM	signal transducing adaptor molecule [Source:VGNC Symbol;Acc:VGNC:46875]	0.014056	0.40481	-	Repeat
chr2_20256001	chr2	20256001	20256500	7	11.2	17.1311	-0.610095	-1.89399	0.000909264	0.0644784	T_hyper	intron	protein_coding-intron (ENSCAFG00000004586, intron 8 of 9)	MLT1C|LTR|ERVL-MaLR	protein_coding	-44757	ENSCAFG00000004586	RSU1	Ras suppressor protein 1 [Source:VGNC Symbol;Acc:VGNC:52921]	0.014056	0.468938	-	Repeat
chr2_21029001	chr2	21029001	21029500	9	14.6	22.4098	-0.616485	-1.54551	0.00146213	0.0784111	T_hyper	Intergenic	Intergenic	Intergenic	protein_coding	-46402		NA	NA	0.018072	0.388778	-	Non-repeat
chr2_21289001	chr2	21289001	21289500	6	22.4	36.1639	-0.690438	-0.913115	2.87765e-07	0.00168115	T_hyper	intron	lncRNA-intron (ENSCAFG00000045174, intron 3 of 3)	L1_Cf|LINE|L1	snRNA	11566	ENSCAFG00000045174			0.012048	0.410822	-	Repeat
chr2_22984001	chr2	22984001	22984500	16	16.2667	26.7049	-0.71311	-1.32502	6.68149e-05	0.0212555	T_hyper	intron	protein_coding-intron (ENSCAFG00000004736, intron 2 of 8)	MIRb|SINE|MIR	protein_coding	7112	ENSCAFG00000004736	BEND7	BEN domain containing 7 [Source:VGNC Symbol;Acc:VGNC:38433]	0.032129	0.527054	-	Repeat
chr2_23225501	chr2	23225501	23226000	8	7.93333	19.4098	-1.28086	-1.80155	0.00059514	0.0541689	T_hyper	intron	protein_coding-intron (ENSCAFG00000023441, intron 6 of 10)	Intergenic	protein_coding	39969	ENSCAFG00000023441	PHYH	phytanoyl-CoA 2-hydroxylase [Source:HGNC Symbol;Acc:HGNC:8940]	0.016064	0.462926	-	Non-repeat
chr2_23320001	chr2	23320001	23320500	7	10.7333	16.7541	-0.638902	-1.92605	0.000214154	0.0349877	T_hyper	intron	protein_coding-intron (ENSCAFG00000004754, intron 17 of 22)	Intergenic	protein_coding	24468	ENSCAFG00000004754	MCM10	minichromosome maintenance 10 replication initiation factor [Source:VGNC Symbol;Acc:VGNC:43080]	0.014056	0.428858	-	Non-repeat
chr2_23396001	chr2	23396001	23396500	10	15.2	23.4754	-0.624987	-1.48563	0.000589324	0.0538803	T_hyper	Intergenic	Intergenic	Intergenic	protein_coding	-5595		NA	NA	0.02008	0.400802	Shore	Non-repeat
chr2_25055501	chr2	25055501	25056000	14	45.2	68.6066	-0.603067	-0.0165859	3.27752e-05	0.0155704	T_hyper	intron	protein_coding-intron (ENSCAFG00000004973, intron 8 of 12)	Intergenic	pseudogene	-50064	ENSCAFG00000004973	CELF2	CUGBP Elav-like family member 2 [Source:VGNC Symbol;Acc:VGNC:39094]	0.028112	0.396794	Shelf	Non-repeat
chr2_25068001	chr2	25068001	25068500	8	19.4667	30.3443	-0.639774	-1.14432	7.11786e-05	0.0218083	T_hyper	intron	protein_coding-intron (ENSCAFG00000004973, intron 5 of 12)	Intergenic	pseudogene	-62564	ENSCAFG00000004973	CELF2	CUGBP Elav-like family member 2 [Source:VGNC Symbol;Acc:VGNC:39094]	0.016064	0.386774	-	Non-repeat
chr2_26943501	chr2	26943501	26944000	9	10.6	17.4918	-0.718514	-1.88014	6.86971e-05	0.0215339	T_hyper	Intergenic	Intergenic	L1_Cf|LINE|L1	lncRNA	-2012		NA	NA	0.018072	0.398798	-	Repeat
chr2_26964001	chr2	26964001	26964500	8	16.1333	25.0492	-0.633211	-1.40033	8.71908e-05	0.0239436	T_hyper	Intergenic	Intergenic	Intergenic	lncRNA	18488		NA	NA	0.016064	0.332665	-	Non-repeat
chr2_32427001	chr2	32427001	32427500	11	22.2667	34.2623	-0.621349	-0.977753	7.90386e-06	0.00834974	T_hyper	Intergenic	Intergenic	Intergenic	lncRNA	13539		NA	NA	0.022088	0.438878	-	Non-repeat
chr2_32645501	chr2	32645501	32646000	11	31	47.4426	-0.614232	-0.531175	0.000307189	0.0407645	T_hyper	Intergenic	Intergenic	Intergenic	lncRNA	-61936		NA	NA	0.022088	0.41483	-	Non-repeat
chr2_36353001	chr2	36353001	36353500	10	10.1333	17.0328	-0.744754	-1.91732	0.000334093	0.0421072	T_hyper	intron	protein_coding-intron (ENSCAFG00000006086, intron 3 of 5)	Intergenic	protein_coding	-25389	ENSCAFG00000006086	PCDHGC3	protocadherin gamma subfamily C, 3 [Source:HGNC Symbol;Acc:HGNC:8716]	0.02008	0.46493	Shore	Non-repeat
chr2_42699501	chr2	42699501	42700000	7	9.2	16.8525	-0.86697	-1.94453	0.000162404	0.0313969	T_hyper	intron	protein_coding-intron (ENSCAFG00000006818, intron 15 of 26)	Intergenic	protein_coding	39098	ENSCAFG00000006818	MTREX	Mtr4 exosome RNA helicase [Source:VGNC Symbol;Acc:VGNC:46201]	0.014056	0.316633	-	Non-repeat
chr2_43258501	chr2	43258501	43259000	8	20.4	32.1803	-0.656925	-1.0672	2.86622e-05	0.0149474	T_hyper	Intergenic	Intergenic	L1_Canis1|LINE|L1	protein_coding	-10707		NA	NA	0.016064	0.428858	-	Repeat
chr2_43635001	chr2	43635001	43635500	9	12.3333	19.0656	-0.625838	-1.75784	0.000200227	0.034045	T_hyper	Intergenic	Intergenic	L1_Canis1|LINE|L1	pseudogene	70606		NA	NA	0.018072	0.426854	-	Repeat
chr2_44288501	chr2	44288501	44289000	10	21.7333	32.7541	-0.591441	-1.03484	0.000982138	0.0665618	T_hyper	exon	protein_coding-exon (ENSCAFG00000006945, exon 3 of 11)	Intergenic	protein_coding	42463	ENSCAFG00000006945	GPBP1	GC-rich promoter binding protein 1 [Source:VGNC Symbol;Acc:VGNC:41370]	0.02008	0.318637	-	Non-repeat
chr2_46744501	chr2	46744501	46745000	10	31.4667	50.7869	-0.691192	-0.446539	9.06465e-06	0.00897474	T_hyper	intron	protein_coding-intron (ENSCAFG00000007100, intron 2 of 15)	L1_Cf|LINE|L1	protein_coding	17423	ENSCAFG00000007100	PDE4D	phosphodiesterase 4D [Source:VGNC Symbol;Acc:VGNC:44355]	0.02008	0.388778	-	Repeat
chr2_47322001	chr2	47322001	47322500	7	19.8667	30.4918	-0.617198	-1.13498	0.000881958	0.0637258	T_hyper	intron	protein_coding-intron (ENSCAFG00000007133, intron 6 of 8)	Intergenic	protein_coding	159813	ENSCAFG00000007133	DEPDC1B	DEP domain containing 1B [Source:VGNC Symbol;Acc:VGNC:39897]	0.014056	0.462926	-	Non-repeat
chr2_48568001	chr2	48568001	48568500	13	19.6	30.3443	-0.629828	-1.14303	6.40501e-05	0.0208903	T_hyper	Intergenic	Intergenic	Intergenic	protein_coding	-77129		NA	NA	0.026104	0.470942	-	Non-repeat
chr2_51790001	chr2	51790001	51790500	10	26.3333	39.623	-0.589393	-0.775515	0.000466239	0.0488859	T_hyper	exon	protein_coding-exon (ENSCAFG00000007560, exon 8 of 12)	Intergenic	protein_coding	28488	ENSCAFG00000007560	SREK1	splicing regulatory glutamic acid and lysine rich protein 1 [Source:VGNC Symbol;Acc:VGNC:46797]	0.02008	0.316633	-	Non-repeat
chr2_52445501	chr2	52445501	52446000	5	12.6	19.9836	-0.662647	-1.70117	0.000523419	0.0512456	T_hyper	intron	protein_coding-intron (ENSCAFG00000007586, intron 5 of 29)	Intergenic	protein_coding	13362	ENSCAFG00000046880			0.01004	0.418838	-	Non-repeat
chr2_53496001	chr2	53496001	53496500	9	24.0667	36.2951	-0.592622	-0.895609	0.000123541	0.0280308	T_hyper	intron	protein_coding-intron (ENSCAFG00000007626, intron 2 of 15)	MIRb|SINE|MIR	protein_coding	-19741	ENSCAFG00000007626	PIK3R1	phosphoinositide-3-kinase regulatory subunit 1 [Source:VGNC Symbol;Acc:VGNC:44560]	0.018072	0.326653	-	Repeat
chr2_53750001	chr2	53750001	53750500	11	17.6667	26.6721	-0.593344	-1.31157	0.00014339	0.0296789	T_hyper	Intergenic	Intergenic	Intergenic	lncRNA	-5606		NA	NA	0.022088	0.468938	-	Non-repeat
chr2_54244501	chr2	54244501	54245000	8	12.8	19.9508	-0.637523	-1.70057	0.000223122	0.0356132	T_hyper	Intergenic	Intergenic	Intergenic	protein_coding	-12220		NA	NA	0.016064	0.408818	Shore	Non-repeat
chr2_55134001	chr2	55134001	55134500	12	14.6667	22.9836	-0.646023	-1.51593	0.000180123	0.0325774	T_hyper	Intergenic	Intergenic	MER102c|DNA|hAT-Charlie	lncRNA	-17626		NA	NA	0.022088	0.456914	-	Repeat
chr2_58437501	chr2	58437501	58438000	7	9.93333	16.7541	-0.749144	-1.93908	3.20338e-05	0.0154347	T_hyper	Intergenic	Intergenic	Intergenic	protein_coding	-8176		NA	NA	0.014056	0.492986	-	Non-repeat
chr2_60603001	chr2	60603001	60603500	9	11.2667	17.2295	-0.609803	-1.88668	0.000728691	0.0589024	T_hyper	Intergenic	Intergenic	Intergenic	lncRNA	-20289		NA	NA	0.018072	0.420842	-	Non-repeat
chr2_70095501	chr2	70095501	70096000	9	13.2667	20.0328	-0.592485	-1.68943	0.000702427	0.058071	T_hyper	Intergenic	Intergenic	MIR|SINE|MIR	lncRNA	6672		NA	NA	0.018072	0.51503	Shelf	Repeat
chr2_70384501	chr2	70384501	70385000	8	9.93333	17	-0.77011	-1.92283	0.000183511	0.0328194	T_hyper	Intergenic	Intergenic	Intergenic	lncRNA	-105450		NA	NA	0.016064	0.42485	-	Non-repeat
chr2_75218501	chr2	75218501	75219000	6	10.5333	15.9344	-0.593911	-1.98453	0.00130399	0.074943	T_hyper	intron	protein_coding-intron (ENSCAFG00000012956, intron 1 of 12)	SINEC_a2|SINE|tRNA-Lys	protein_coding	14146	ENSCAFG00000012956	NIPAL3	NIPA like domain containing 3 [Source:VGNC Symbol;Acc:VGNC:43817]	0.012048	0.47495	-	Repeat
chr2_78412001	chr2	78412001	78412500	12	22.4667	39.3279	-0.806597	-0.812894	1.00674e-06	0.00323632	T_hyper	intron	protein_coding-intron (ENSCAFG00000015058, intron 4 of 4)	Intergenic	protein_coding	18211	ENSCAFG00000015058	MUL1	mitochondrial E3 ubiquitin protein ligase 1 [Source:VGNC Symbol;Acc:VGNC:43501]	0.024096	0.503006	Shore	Non-repeat
chr2_78418501	chr2	78418501	78419000	14	16.6	28.7377	-0.789549	-1.23582	4.13736e-05	0.0172168	T_hyper	intron	protein_coding-intron (ENSCAFG00000015058, intron 4 of 4)	MIRc|SINE|MIR	protein_coding	24711	ENSCAFG00000015058	MUL1	mitochondrial E3 ubiquitin protein ligase 1 [Source:VGNC Symbol;Acc:VGNC:43501]	0.028112	0.561122	Shore	Repeat
chr2_79939001	chr2	79939001	79939500	17	19.4667	38.3934	-0.9777	-0.864774	8.05068e-05	0.0230945	T_hyper	Intergenic	Intergenic	Intergenic	protein_coding	-24248		NA	NA	0.034137	0.593186	Shore	Non-repeat
chr2_80584501	chr2	80584501	80585000	8	10.6	16.4754	-0.632723	-1.94675	0.00174377	0.0843183	T_hyper	Intergenic	Intergenic	L1M5|LINE|L1	protein_coding	-20624		NA	NA	0.016064	0.350701	-	Repeat
chr2_81162001	chr2	81162001	81162500	8	13.8667	21.3279	-0.618535	-1.61115	0.000291137	0.0398488	T_hyper	intron	protein_coding-intron (ENSCAFG00000015832, intron 1 of 7)	intron (NM_001252217, intron 1 of 7)	protein_coding	3960	ENSCAFG00000015832	SDHB	succinate dehydrogenase complex iron sulfur subunit B [Source:VGNC Symbol;Acc:VGNC:45951]	0.016064	0.346693	Shelf	Non-repeat
chr2_82136001	chr2	82136001	82136500	7	11.8	18.1475	-0.618313	-1.82082	0.00106335	0.0687959	T_hyper	intron	protein_coding-intron (ENSCAFG00000030496, intron 25 of 33)	Intergenic	protein_coding	-34259	ENSCAFG00000030496	FHAD1	forkhead associated phosphopeptide binding domain 1 [Source:VGNC Symbol;Acc:VGNC:40868]	0.014056	0.480962	Shore	Non-repeat
chr2_84859501	chr2	84859501	84860000	5	10.3333	16.0492	-0.631591	-1.97996	0.0017945	0.085269	T_hyper	intron	protein_coding-intron (ENSCAFG00000016648, intron 21 of 58)	Intergenic	snRNA	8813	ENSCAFG00000016648	MTOR	mechanistic target of rapamycin kinase [Source:VGNC Symbol;Acc:VGNC:43490]	0.01004	0.390782	-	Non-repeat
chr3_58501	chr3	58501	59000	7	38.2667	59.623	-0.641357	-0.216857	0.00155148	0.0802411	T_hyper	Intergenic	Intergenic	Intergenic	lncRNA	-5259		NA	NA	0.014056	0.51503	-	Non-repeat
chr3_62001	chr3	62001	62500	7	20.3333	33.1803	-0.706155	-1.03147	0.000213153	0.034924	T_hyper	Intergenic	Intergenic	L1_Canis1|LINE|L1	lncRNA	-8759		NA	NA	0.014056	0.45491	-	Repeat
chr3_82501	chr3	82501	83000	3	32.6667	50.2295	-0.621074	-0.453136	0.000123864	0.0280493	T_hyper	Intergenic	Intergenic	Intergenic	lncRNA	-29259		NA	NA	0.006024	0.45491	-	Non-repeat
chr3_84501	chr3	84501	85000	4	88.1333	153.148	-0.799267	1.09281	0.000128566	0.0283985	T_hyper	Intergenic	Intergenic	L1_Carn2|LINE|L1	lncRNA	-31259		NA	NA	0.008032	0.364729	-	Repeat
chr3_86001	chr3	86001	86500	8	68.8667	113.82	-0.726938	0.680629	0.000528602	0.0515048	T_hyper	Intergenic	Intergenic	L1_Canid_|LINE|L1	lncRNA	-32759		NA	NA	0.016064	0.40481	-	Repeat
chr3_86501	chr3	86501	87000	5	95.4667	147.836	-0.633176	1.06383	0.00209061	0.0906384	T_hyper	Intergenic	Intergenic	L1_Canis1|LINE|L1	lncRNA	-33259		NA	NA	0.01004	0.40481	-	Repeat
chr3_90001	chr3	90001	90500	6	14.3333	21.8033	-0.603305	-1.58005	0.00110444	0.0699413	T_hyper	Intergenic	Intergenic	L1_Canis1|LINE|L1	lncRNA	-36759		NA	NA	0.012048	0.368737	-	Repeat
chr3_90501	chr3	90501	91000	7	27.4667	49.6885	-0.855009	-0.496701	4.92303e-06	0.006909	T_hyper	Intergenic	Intergenic	L1_Canis1|LINE|L1	lncRNA	-37259		NA	NA	0.014056	0.368737	-	Repeat
chr3_94501	chr3	94501	95000	9	90.4	144.721	-0.680974	1.02712	0.000470377	0.0490393	T_hyper	Intergenic	Intergenic	L1_Carn1|LINE|L1	lncRNA	-41259		NA	NA	0.018072	0.402806	-	Repeat
chr3_111501	chr3	111501	112000	4	42.3333	67.4918	-0.67433	-0.0485143	5.12572e-05	0.018852	T_hyper	Intergenic	Intergenic	L1_Canis1|LINE|L1	lncRNA	-58259		NA	NA	0.008032	0.376754	-	Repeat
chr3_113001	chr3	113001	113500	4	34.8	55.918	-0.685431	-0.312006	0.00155499	0.0803099	T_hyper	Intergenic	Intergenic	L1_Canis1|LINE|L1	lncRNA	-59759		NA	NA	0.008032	0.39479	-	Repeat
chr3_114001	chr3	114001	114500	3	28.1333	42.6066	-0.599439	-0.676673	0.000447874	0.0480692	T_hyper	Intergenic	Intergenic	L1_Canis1|LINE|L1	lncRNA	-60759		NA	NA	0.006024	0.366733	-	Repeat
chr3_114501	chr3	114501	115000	7	35.4667	58.1311	-0.714201	-0.261552	0.000400519	0.045818	T_hyper	Intergenic	Intergenic	L1_Canis1|LINE|L1	lncRNA	-61259		NA	NA	0.014056	0.402806	-	Repeat
chr3_115501	chr3	115501	116000	3	88.6	138.115	-0.642565	0.965863	0.000935561	0.0652479	T_hyper	Intergenic	Intergenic	L1_Canis1|LINE|L1	lncRNA	-62259		NA	NA	0.006024	0.366733	-	Repeat
chr3_126501	chr3	126501	127000	9	82.4667	133.689	-0.699188	0.912394	0.00163273	0.0819464	T_hyper	Intergenic	Intergenic	Intergenic	lncRNA	-73259		NA	NA	0.018072	0.448898	-	Non-repeat
chr3_128501	chr3	128501	129000	3	17	28.2951	-0.733252	-1.24986	0.000112075	0.0269578	T_hyper	Intergenic	Intergenic	L1_Canis1|LINE|L1	lncRNA	-75259		NA	NA	0.006024	0.420842	-	Repeat
chr3_129001	chr3	129001	129500	7	37.2667	60.541	-0.70085	-0.203699	1.04678e-05	0.00950411	T_hyper	Intergenic	Intergenic	L1_Canid|LINE|L1	lncRNA	-75759		NA	NA	0.014056	0.374749	-	Repeat
chr3_138501	chr3	138501	139000	4	26.6	43.2951	-0.702998	-0.668134	4.40003e-06	0.00654088	T_hyper	Intergenic	Intergenic	L1_Canis1|LINE|L1	lncRNA	-85259		NA	NA	0.008032	0.366733	-	Repeat
chr3_141001	chr3	141001	141500	6	58.1333	88.7213	-0.611684	0.343651	0.00143104	0.0777785	T_hyper	Intergenic	Intergenic	L1_Canis1|LINE|L1	protein_coding	-87235		NA	NA	0.012048	0.416834	-	Repeat
chr3_163001	chr3	163001	163500	4	95.8	146.656	-0.616657	1.05476	0.000744159	0.059387	T_hyper	Intergenic	Intergenic	L1_Canid|LINE|L1	protein_coding	-65235		NA	NA	0.008032	0.362725	-	Repeat
chr3_163501	chr3	163501	164000	2	75.0667	123.902	-0.725153	0.801162	0.000180498	0.0325952	T_hyper	Intergenic	Intergenic	L1_Canid|LINE|L1	protein_coding	-64735		NA	NA	0.004016	0.362725	-	Repeat
chr3_170001	chr3	170001	170500	6	23.0667	41.1311	-0.833993	-0.754154	3.65278e-06	0.00598342	T_hyper	Intergenic	Intergenic	L1_Canis1|LINE|L1	protein_coding	-58235		NA	NA	0.012048	0.41483	-	Repeat
chr3_179501	chr3	179501	180000	4	10.5333	16.7049	-0.66191	-1.93237	0.000386491	0.0449938	T_hyper	Intergenic	Intergenic	L1_Canis1|LINE|L1	protein_coding	-48735		NA	NA	0.008032	0.360721	-	Repeat
chr3_180001	chr3	180001	180500	5	82.1333	137.115	-0.741574	0.942872	0.000410695	0.0463061	T_hyper	Intergenic	Intergenic	L1_Canis1|LINE|L1	protein_coding	-48235		NA	NA	0.01004	0.420842	-	Repeat
chr3_180501	chr3	180501	181000	5	11.6	21.0164	-0.8539	-1.65716	8.90338e-05	0.0241553	T_hyper	Intergenic	Intergenic	L1_Canis1|LINE|L1	protein_coding	-47735		NA	NA	0.01004	0.39479	-	Repeat
chr3_186501	chr3	186501	187000	8	90.5333	137.77	-0.608044	0.967032	0.00166083	0.0826155	T_hyper	Intergenic	Intergenic	L1_Canis1|LINE|L1	protein_coding	-41735		NA	NA	0.016064	0.428858	-	Repeat
chr3_189501	chr3	189501	190000	8	42	73.0656	-0.800162	0.046973	5.76294e-05	0.0198568	T_hyper	Intergenic	Intergenic	L1_Canis1|LINE|L1	protein_coding	-38735		NA	NA	0.016064	0.362725	-	Repeat
chr3_194001	chr3	194001	194500	7	55.6667	85.7869	-0.625733	0.294457	0.000553641	0.0524891	T_hyper	Intergenic	Intergenic	L1_Canid_|LINE|L1	protein_coding	-34235		NA	NA	0.014056	0.370741	-	Repeat
chr3_207001	chr3	207001	207500	2	45.6667	69.2623	-0.602507	-0.0027256	0.000664996	0.0567172	T_hyper	Intergenic	Intergenic	L1_Carn2|LINE|L1	protein_coding	-21235		NA	NA	0.004016	0.39479	-	Repeat
chr3_211001	chr3	211001	211500	8	13.0667	19.918	-0.605908	-1.6985	0.000453633	0.048344	T_hyper	Intergenic	Intergenic	L1_Canid|LINE|L1	protein_coding	-17235		NA	NA	0.016064	0.482966	-	Repeat
chr3_435001	chr3	435001	435500	6	10.9333	16.541	-0.594613	-1.93669	0.0023018	0.0943226	T_hyper	Intergenic	Intergenic	Intergenic	lncRNA	23600		NA	NA	0.012048	0.41483	Shore	Non-repeat
chr3_672001	chr3	672001	672500	7	13.8667	21.9836	-0.662424	-1.57663	0.000435151	0.0474778	T_hyper	intron	protein_coding-intron (ENSCAFG00000007361, intron 18 of 22)	L1MEf|LINE|L1	snoRNA	16455	ENSCAFG00000007361	EPB41L4A	erythrocyte membrane protein band 4.1 like 4A [Source:VGNC Symbol;Acc:VGNC:40396]	0.014056	0.406814	-	Repeat
chr3_1139501	chr3	1139501	1140000	11	12.8667	22.0328	-0.773127	-1.58654	0.0018544	0.0864424	T_hyper	Intergenic	Intergenic	Intergenic	lncRNA	13592		NA	NA	0.022088	0.360721	-	Non-repeat
chr3_1503001	chr3	1503001	1503500	9	9.6	16.2623	-0.755346	-1.97767	2.50919e-05	0.0140129	T_hyper	TTS	protein_coding-TTS (ENSCAFG00000031005)	Intergenic	protein_coding	4445	ENSCAFG00000031005	TSLP	thymic stromal lymphopoietin [Source:VGNC Symbol;Acc:VGNC:53251]	0.018072	0.412826	Shore	Non-repeat
chr3_1720501	chr3	1720501	1721000	9	19.3333	31.9016	-0.721381	-1.08705	3.31508e-06	0.00574593	T_hyper	promoter-TSS	protein_coding-promoter-TSS (ENSCAFG00000007396)	Intergenic	protein_coding	-7609	ENSCAFG00000007396	SLC25A46	solute carrier family 25 member 46 [Source:VGNC Symbol;Acc:VGNC:46316]	0.018072	0.368737	Shelf	Non-repeat
chr3_1831001	chr3	1831001	1831500	7	15.9333	24.2951	-0.60697	-1.43776	0.000263089	0.0382122	T_hyper	intron	protein_coding-intron (ENSCAFG00000007400, intron 12 of 14)	Intergenic	protein_coding	-75226	ENSCAFG00000007400	TMEM232	transmembrane protein 232 [Source:VGNC Symbol;Acc:VGNC:47542]	0.014056	0.396794	-	Non-repeat
chr3_2399001	chr3	2399001	2399500	5	9.86667	16.2787	-0.717527	-1.97228	8.45583e-05	0.0236886	T_hyper	intron	protein_coding-intron (ENSCAFG00000007417, intron 12 of 22)	Intergenic	protein_coding	89142	ENSCAFG00000007417	MAN2A1	mannosidase alpha class 2A member 1 [Source:VGNC Symbol;Acc:VGNC:42945]	0.01004	0.382766	-	Non-repeat
chr3_2462001	chr3	2462001	2462500	4	11	17.5902	-0.673569	-1.8678	0.000639863	0.0557732	T_hyper	intron	protein_coding-intron (ENSCAFG00000007417, intron 3 of 22)	Intergenic	protein_coding	26142	ENSCAFG00000007417	MAN2A1	mannosidase alpha class 2A member 1 [Source:VGNC Symbol;Acc:VGNC:42945]	0.008032	0.308617	-	Non-repeat
chr3_2462501	chr3	2462501	2463000	6	12.6667	20.1967	-0.67032	-1.68838	0.000231601	0.0361802	T_hyper	intron	protein_coding-intron (ENSCAFG00000007417, intron 3 of 22)	MLT1B|LTR|ERVL-MaLR	protein_coding	25642	ENSCAFG00000007417	MAN2A1	mannosidase alpha class 2A member 1 [Source:VGNC Symbol;Acc:VGNC:42945]	0.012048	0.440882	-	Repeat
chr3_2466001	chr3	2466001	2466500	7	10.6667	16.5082	-0.626913	-1.94322	0.00221863	0.0928161	T_hyper	intron	protein_coding-intron (ENSCAFG00000007417, intron 3 of 22)	Intergenic	protein_coding	22142	ENSCAFG00000007417	MAN2A1	mannosidase alpha class 2A member 1 [Source:VGNC Symbol;Acc:VGNC:42945]	0.014056	0.364729	-	Non-repeat
chr3_2695001	chr3	2695001	2695500	15	11.8	21.1311	-0.836395	-1.64868	1.48892e-05	0.0110224	T_hyper	Intergenic	Intergenic	Intergenic	protein_coding	-57163		NA	NA	0.03012	0.472946	-	Non-repeat
chr3_4297501	chr3	4297501	4298000	6	14.2667	21.5902	-0.596073	-1.5918	0.000350138	0.0429211	T_hyper	intron	protein_coding-intron (ENSCAFG00000007448, intron 1 of 4)	Intergenic	protein_coding	25233	ENSCAFG00000007448	EFNA5	ephrin A5 [Source:VGNC Symbol;Acc:VGNC:53168]	0.012048	0.39479	Shore	Non-repeat
chr3_5893001	chr3	5893001	5893500	5	18.5333	33.3934	-0.847394	-1.04019	3.75427e-09	0.000129381	T_hyper	Intergenic	Intergenic	L1_Cf|LINE|L1	lncRNA	-218009		NA	NA	0.01004	0.38477	-	Repeat
chr3_5893501	chr3	5893501	5894000	1	15.3333	27.7213	-0.851348	-1.29128	1.08442e-06	0.00329567	T_hyper	Intergenic	Intergenic	Intergenic	lncRNA	-218509		NA	NA	0.002008	0.224449	-	Non-repeat
chr3_7673501	chr3	7673501	7674000	10	16.6	27.1803	-0.710087	-1.3007	0.00123448	0.073164	T_hyper	Intergenic	Intergenic	Intergenic	protein_coding	-3178		NA	NA	0.02008	0.360721	-	Non-repeat
chr3_7917501	chr3	7917501	7918000	7	11.2667	19.6557	-0.798701	-1.73882	0.000252644	0.0375147	T_hyper	Intergenic	Intergenic	Intergenic	lncRNA	14336		NA	NA	0.014056	0.378758	-	Non-repeat
chr3_8019001	chr3	8019001	8019500	7	10.2	18.7049	-0.869083	-1.81082	0.000376207	0.0445035	T_hyper	intron	protein_coding-intron (ENSCAFG00000007519, intron 28 of 28)	L1MEf|LINE|L1	lncRNA	43448	ENSCAFG00000007519	PPIP5K2	diphosphoinositol pentakisphosphate kinase 2 [Source:VGNC Symbol;Acc:VGNC:44860]	0.012048	0.288577	-	Repeat
chr3_11195501	chr3	11195501	11196000	8	12.3333	19.1475	-0.631996	-1.75307	0.00150895	0.0794046	T_hyper	Intergenic	Intergenic	Intergenic	lncRNA	-17922		NA	NA	0.016064	0.342685	-	Non-repeat
chr3_11327501	chr3	11327501	11328000	9	28.3333	43.1803	-0.608249	-0.659903	5.89015e-05	0.0200105	T_hyper	intron	protein_coding-intron (ENSCAFG00000007672, intron 16 of 34)	Intergenic	protein_coding	39507	ENSCAFG00000007672	CHD1	chromodomain helicase DNA binding protein 1 [Source:VGNC Symbol;Acc:VGNC:39199]	0.018072	0.364729	-	Non-repeat
chr3_18422001	chr3	18422001	18422500	6	13.6	21.2131	-0.639023	-1.62054	0.000715555	0.0584601	T_hyper	exon	protein_coding-exon (ENSCAFG00000008275, exon 3 of 3)	Intergenic	protein_coding	9422	ENSCAFG00000008275	LYSMD3	LysM domain containing 3 [Source:VGNC Symbol;Acc:VGNC:42897]	0.012048	0.360721	-	Non-repeat
chr3_21077001	chr3	21077001	21077500	9	9.73333	16.7705	-0.780052	-1.94114	0.00011319	0.0270687	T_hyper	intron	protein_coding-intron (ENSCAFG00000008374, intron 9 of 9)	Intergenic	protein_coding	30779	ENSCAFG00000008410	RASA1	RAS p21 protein activator 1 [Source:VGNC Symbol;Acc:VGNC:45359]	0.018072	0.378758	-	Non-repeat
chr3_24907001	chr3	24907001	24907500	9	14.8667	23.3279	-0.648109	-1.49662	0.000908501	0.0644575	T_hyper	TTS	lncRNA-TTS (ENSCAFG00000049745)	Intergenic	lncRNA	16407	ENSCAFG00000049745			0.018072	0.396794	-	Non-repeat
chr3_26512001	chr3	26512001	26512500	6	12.2667	20.9672	-0.7698	-1.65136	0.000118582	0.0275723	T_hyper	intron	protein_coding-intron (ENSCAFG00000008788, intron 2 of 23)	Intergenic	protein_coding	6270	ENSCAFG00000008788	MSH3	mutS homolog 3 [Source:VGNC Symbol;Acc:VGNC:43439]	0.012048	0.362725	-	Non-repeat
chr3_26601001	chr3	26601001	26601500	8	9.6	20.8033	-1.10788	-1.69674	5.12325e-08	0.000642966	T_hyper	exon	protein_coding-exon (ENSCAFG00000008821, exon 1 of 1)	Intergenic	protein_coding	163	ENSCAFG00000008821	ANKRD34B	ankyrin repeat domain 34B [Source:VGNC Symbol;Acc:VGNC:37898]	0.016064	0.418838	-	Non-repeat
chr3_27730501	chr3	27730501	27731000	9	12.5333	19.6885	-0.648957	-1.71891	0.000362155	0.0435815	T_hyper	Intergenic	Intergenic	MamRep434|DNA|TcMar-Tigger	snRNA	-6287		NA	NA	0.018072	0.360721	-	Repeat
chr3_28753001	chr3	28753001	28753500	8	9.93333	16.459	-0.723949	-1.95884	0.000400959	0.045818	T_hyper	Intergenic	Intergenic	Intergenic	lncRNA	33815		NA	NA	0.016064	0.420842	-	Non-repeat
chr3_28753501	chr3	28753501	28754000	8	18.2	30.8033	-0.757544	-1.13888	1.88811e-05	0.0122852	T_hyper	Intergenic	Intergenic	Intergenic	lncRNA	33315		NA	NA	0.016064	0.396794	-	Non-repeat
chr3_29810501	chr3	29810501	29811000	35	20.1333	34.1639	-0.761311	-0.999258	0.000145845	0.0298805	T_hyper	promoter-TSS	protein_coding-promoter-TSS (ENSCAFG00000009281)	promoter-TSS (NM_001145991)	protein_coding	-571	ENSCAFG00000009281	F2RL1	F2R like trypsin receptor 1 [Source:VGNC Symbol;Acc:VGNC:40549]	0.070281	0.635271	CpG Island	Non-repeat
chr3_29811001	chr3	29811001	29811500	13	26.4	45.2787	-0.777715	-0.616002	4.65676e-07	0.00220054	T_hyper	Intergenic	Intergenic	MIRb|SINE|MIR	protein_coding	-1071		NA	NA	0.026104	0.472946	CpG Island	Repeat
chr3_32344001	chr3	32344001	32344500	2	27.4667	47.4754	-0.789298	-0.551953	2.02159e-05	0.0126611	T_hyper	Intergenic	Intergenic	L1_Cf|LINE|L1	protein_coding	-5294		NA	NA	0.004016	0.418838	-	Repeat
chr3_32344501	chr3	32344501	32345000	8	64.8667	104.016	-0.682783	0.558408	0.000177692	0.0324077	T_hyper	Intergenic	Intergenic	L1_Cf|LINE|L1	protein_coding	-5794		NA	NA	0.016064	0.400802	-	Repeat
chr3_34575501	chr3	34575501	34576000	8	19.4	29.5246	-0.605189	-1.17677	0.000181632	0.0326604	T_hyper	intron	lncRNA-intron (ENSCAFG00000046346, intron 2 of 2)	Intergenic	lncRNA	42319	ENSCAFG00000046346			0.016064	0.432866	CpG Island	Non-repeat
chr3_35399501	chr3	35399501	35400000	6	11.8	20.6885	-0.806223	-1.67291	0.00165141	0.0823781	T_hyper	intron	protein_coding-intron (ENSCAFG00000010110, intron 4 of 12)	L1_Carn2|LINE|L1	protein_coding	28849	ENSCAFG00000010110	UBE3A	ubiquitin protein ligase E3A [Source:VGNC Symbol;Acc:VGNC:48068]	0.012048	0.346693	-	Repeat
chr3_37961501	chr3	37961501	37962000	1	11.4667	17.2951	-0.590095	-1.8792	0.00182014	0.0857548	T_hyper	intron	protein_coding-intron (ENSCAFG00000010336, intron 2 of 15)	MER20|DNA|hAT-Charlie	protein_coding	1747	ENSCAFG00000010336	MTMR10	myotubularin related protein 10 [Source:VGNC Symbol;Acc:VGNC:43479]	0.002008	0.378758	Shore	Repeat
chr3_40365001	chr3	40365001	40365500	10	22.6	36.5574	-0.693374	-0.898666	3.86566e-06	0.00611385	T_hyper	intron	protein_coding-intron (ENSCAFG00000010679, intron 4 of 4)	Intergenic	protein_coding	49420	ENSCAFG00000010679	ASB7	ankyrin repeat and SOCS box containing 7 [Source:VGNC Symbol;Acc:VGNC:38167]	0.02008	0.456914	-	Non-repeat
chr3_41369001	chr3	41369001	41369500	4	12.2667	19.5574	-0.670036	-1.73032	3.46005e-05	0.015897	T_hyper	intron	protein_coding-intron (ENSCAFG00000010811, intron 7 of 9)	(TTTA)n|Simple_repeat|Simple_repeat	protein_coding	127504	ENSCAFG00000010811	LRRC28	leucine rich repeat containing 28 [Source:VGNC Symbol;Acc:VGNC:42794]	0.008032	0.390782	-	Repeat
chr3_41699501	chr3	41699501	41700000	10	32.5333	51.0984	-0.651702	-0.433386	3.34862e-07	0.0018226	T_hyper	Intergenic	Intergenic	MER97b|DNA|hAT-Tip100	lncRNA	-12469		NA	NA	0.02008	0.368737	Shelf	Repeat
chr3_42194001	chr3	42194001	42194500	10	17.9333	27.0164	-0.590583	-1.29377	0.000983317	0.0665684	T_hyper	intron	protein_coding-intron (ENSCAFG00000010895, intron 3 of 8)	Intergenic	protein_coding	39371	ENSCAFG00000010895			0.02008	0.478958	-	Non-repeat
chr3_43118001	chr3	43118001	43118500	9	12.2667	20.1311	-0.711817	-1.69756	0.000393709	0.0454553	T_hyper	intron	lncRNA-intron (ENSCAFG00000044118, intron 2 of 2)	Intergenic	lncRNA	22913	ENSCAFG00000044118			0.018072	0.376754	-	Non-repeat
chr3_44130501	chr3	44130501	44131000	22	66.8667	102.279	-0.614628	0.543545	8.0762e-10	5.96961e-05	T_hyper	Intergenic	Intergenic	Intergenic	protein_coding	11570		NA	NA	0.044177	0.480962	Shore	Non-repeat
chr3_44397001	chr3	44397001	44397500	17	14.3333	23.7377	-0.725356	-1.48285	8.97377e-05	0.0242291	T_hyper	intron	lncRNA-intron (ENSCAFG00000039417, intron 1 of 1)	Intergenic	lncRNA	12643	ENSCAFG00000039417			0.034137	0.519038	Shore	Non-repeat
chr3_47704001	chr3	47704001	47704500	10	22.2667	35	-0.652257	-0.952555	0.00132502	0.0754836	T_hyper	Intergenic	Intergenic	L1_Cf|LINE|L1	lncRNA	-37822		NA	NA	0.02008	0.396794	-	Repeat
chr3_47778001	chr3	47778001	47778500	11	13.2	20.2951	-0.61838	-1.67562	0.00201683	0.0893781	T_hyper	Intergenic	Intergenic	L1_Cf|LINE|L1	lncRNA	36178		NA	NA	0.022088	0.44489	-	Repeat
chr3_54310501	chr3	54310501	54311000	11	22.2	35.8525	-0.690857	-0.924819	4.48215e-05	0.0177615	T_hyper	intron	protein_coding-intron (ENSCAFG00000013011, intron 6 of 21)	L1_Canis1|LINE|L1	snRNA	39044	ENSCAFG00000013011	PDE8A	phosphodiesterase 8A [Source:VGNC Symbol;Acc:VGNC:44365]	0.022088	0.468938	-	Repeat
chr3_56920001	chr3	56920001	56920500	12	15.2	22.918	-0.591179	-1.51248	0.00186524	0.0866726	T_hyper	Intergenic	Intergenic	Intergenic	lncRNA	-9402		NA	NA	0.024096	0.488978	-	Non-repeat
chr3_58294001	chr3	58294001	58294500	7	12.7333	21.3934	-0.745691	-1.62204	0.000122326	0.0279761	T_hyper	intron	lncRNA-intron (ENSCAFG00000041520, intron 5 of 5)	L1_Canid_|LINE|L1	lncRNA	5292	ENSCAFG00000041520			0.014056	0.346693	-	Repeat
chr3_59092501	chr3	59092501	59093000	6	10.8667	17.3115	-0.66808	-1.88775	0.000236184	0.0363925	T_hyper	intron	protein_coding-intron (ENSCAFG00000014342, intron 16 of 17)	L1M2|LINE|L1	protein_coding	-13600	ENSCAFG00000014342	KIAA0232	KIAA0232 [Source:VGNC Symbol;Acc:VGNC:42342]	0.012048	0.254509	-	Repeat
chr3_59346501	chr3	59346501	59347000	10	12.4	19.2131	-0.628898	-1.74847	0.00082479	0.0619904	T_hyper	intron	protein_coding-intron (ENSCAFG00000014403, intron 1 of 26)	L2c|LINE|L2	protein_coding	1991	ENSCAFG00000014403	SORCS2	sortilin related VPS10 domain containing receptor 2 [Source:VGNC Symbol;Acc:VGNC:46660]	0.02008	0.55511	-	Repeat
chr3_62892001	chr3	62892001	62892500	9	11.6	18.7869	-0.692184	-1.78504	0.000818048	0.0618129	T_hyper	intron	protein_coding-intron (ENSCAFG00000015083, intron 3 of 4)	Intergenic	protein_coding	3311	ENSCAFG00000015083	MED28	mediator complex subunit 28 [Source:VGNC Symbol;Acc:VGNC:43135]	0.018072	0.44489	Shore	Non-repeat
chr3_64380001	chr3	64380001	64380500	10	20.6667	31.1803	-0.593272	-1.10145	0.0022185	0.0928161	T_hyper	exon	protein_coding-exon (ENSCAFG00000015233, exon 23 of 23)	Intergenic	snRNA	47669	ENSCAFG00000015233	PROM1	prominin 1 [Source:VGNC Symbol;Acc:VGNC:45012]	0.02008	0.46493	-	Non-repeat
chr3_64806001	chr3	64806001	64806500	9	23.1333	36.5902	-0.66127	-0.893474	0.000190587	0.0333377	T_hyper	exon	protein_coding-exon (ENSCAFG00000015345, exon 14 of 39)	Intergenic	pseudogene	35924	ENSCAFG00000015345	CC2D2A	coiled-coil and C2 domain containing 2A [Source:VGNC Symbol;Acc:VGNC:53158]	0.018072	0.296593	-	Non-repeat
chr3_71291501	chr3	71291501	71292000	5	10	17.1311	-0.771611	-1.91308	8.99286e-05	0.0242508	T_hyper	intron	protein_coding-intron (ENSCAFG00000015859, intron 1 of 20)	L1MCa|LINE|L1	protein_coding	-39846	ENSCAFG00000015859	JAKMIP1	janus kinase and microtubule interacting protein 1 [Source:VGNC Symbol;Acc:VGNC:49832]	0.01004	0.352705	-	Repeat
chr3_71411501	chr3	71411501	71412000	10	11.8	18.2459	-0.625603	-1.81494	0.0010455	0.0682682	T_hyper	promoter-TSS	protein_coding-promoter-TSS (ENSCAFG00000015878)	L3|LINE|CR1	protein_coding	-817	ENSCAFG00000015878	UCHL1	ubiquitin C-terminal hydrolase L1 [Source:VGNC Symbol;Acc:VGNC:58342]	0.02008	0.43487	Shore	Repeat
chr3_72318501	chr3	72318501	72319000	10	13.4667	21.0328	-0.640769	-1.6319	0.000358948	0.0434068	T_hyper	intron	protein_coding-intron (ENSCAFG00000015929, intron 15 of 16)	L2b|LINE|L2	protein_coding	-41758	ENSCAFG00000015929	N4BP2	NEDD4 binding protein 2 [Source:VGNC Symbol;Acc:VGNC:43597]	0.02008	0.49499	-	Repeat
chr3_73373501	chr3	73373501	73374000	6	13.8667	22.4918	-0.695075	-1.55063	7.44435e-05	0.0222377	T_hyper	intron	protein_coding-intron (ENSCAFG00000016155, intron 1 of 6)	L1_Canid_|LINE|L1	protein_coding	10872	ENSCAFG00000016155	TMEM156	transmembrane protein 156 [Source:VGNC Symbol;Acc:VGNC:47486]	0.012048	0.316633	-	Repeat
chr3_73667001	chr3	73667001	73667500	10	10.4667	17.8197	-0.762977	-1.86167	0.000394562	0.0455282	T_hyper	Intergenic	Intergenic	MLT1L|LTR|ERVL-MaLR	protein_coding	-3069		NA	NA	0.02008	0.513026	Shelf	Repeat
chr3_73844501	chr3	73844501	73845000	9	12.1333	20.8197	-0.775785	-1.66091	0.00025301	0.0375245	T_hyper	exon	lncRNA-exon (ENSCAFG00000043248, exon 2 of 2)	Intergenic	lncRNA	9483	ENSCAFG00000043248			0.018072	0.398798	-	Non-repeat
chr3_75714001	chr3	75714001	75714500	6	14.8667	22.6393	-0.60498	-1.53069	0.00183916	0.0861683	T_hyper	intron	protein_coding-intron (ENSCAFG00000016306, intron 9 of 30)	SINEC_b2|SINE|tRNA-Lys	protein_coding	71238	ENSCAFG00000016306	ARAP2	ArfGAP with RhoGAP domain, ankyrin repeat and PH domain 2 [Source:VGNC Symbol;Acc:VGNC:38026]	0.012048	0.368737	-	Repeat
chr3_79744501	chr3	79744501	79745000	4	53.2	90.6393	-0.770289	0.353376	2.25503e-05	0.0132936	T_hyper	intron	lncRNA-intron (ENSCAFG00000042942, intron 2 of 2)	Intergenic	lncRNA	33809	ENSCAFG00000042942			0.008032	0.274549	-	Non-repeat
chr3_79745001	chr3	79745001	79745500	7	61.5333	106.41	-0.792026	0.577203	2.9729e-05	0.0151097	T_hyper	intron	lncRNA-intron (ENSCAFG00000042942, intron 2 of 2)	(GA)n|Simple_repeat|Simple_repeat	lncRNA	33309	ENSCAFG00000042942			0.014056	0.460922	-	Repeat
chr3_83029501	chr3	83029501	83030000	7	13.5333	22.0656	-0.702809	-1.57634	0.000953327	0.0657444	T_hyper	Intergenic	Intergenic	Intergenic	snoRNA	-6229		NA	NA	0.014056	0.378758	-	Non-repeat
chr3_83773001	chr3	83773001	83773500	8	10.9333	17.9344	-0.710055	-1.84722	0.000489252	0.0498061	T_hyper	Intergenic	Intergenic	Intergenic	lncRNA	5639		NA	NA	0.016064	0.358717	Shore	Non-repeat
chr3_84495501	chr3	84495501	84496000	40	19.0667	31.7049	-0.732576	-1.09676	0.00237631	0.0956559	T_hyper	promoter-TSS	protein_coding-promoter-TSS (ENSCAFG00000016395)	promoter-TSS (NM_001145429)	protein_coding	-918	ENSCAFG00000016395	SMIM20	small integral membrane protein 20 [Source:VGNC Symbol;Acc:VGNC:53241]	0.080321	0.647295	CpG Island	Non-repeat
chr3_85272001	chr3	85272001	85272500	14	18.0667	27.377	-0.598745	-1.27735	0.000312324	0.0410432	T_hyper	Intergenic	Intergenic	Intergenic	protein_coding	-21807		NA	NA	0.028112	0.422846	Shore	Non-repeat
chr3_85327001	chr3	85327001	85327500	10	12.7333	20.2459	-0.666532	-1.68465	0.00209462	0.0906917	T_hyper	intron	protein_coding-intron (ENSCAFG00000016494, intron 2 of 10)	Intergenic	protein_coding	33193	ENSCAFG00000016494	CCDC149	coiled-coil domain containing 149 [Source:VGNC Symbol;Acc:VGNC:49816]	0.02008	0.428858	-	Non-repeat
chr3_85327501	chr3	85327501	85328000	7	12.3333	20	-0.694706	-1.70391	0.000994316	0.0668396	T_hyper	intron	protein_coding-intron (ENSCAFG00000016494, intron 3 of 10)	Intergenic	protein_coding	33693	ENSCAFG00000016494	CCDC149	coiled-coil domain containing 149 [Source:VGNC Symbol;Acc:VGNC:49816]	0.014056	0.354709	-	Non-repeat
chr3_85961501	chr3	85961501	85962000	6	13.4	20.1803	-0.588495	-1.67951	0.000678207	0.057228	T_hyper	Intergenic	Intergenic	Intergenic	protein_coding	-226303		NA	NA	0.012048	0.360721	-	Non-repeat
chr3_87733001	chr3	87733001	87733500	9	11.8	19.9836	-0.756392	-1.71249	0.000375161	0.0444314	T_hyper	Intergenic	Intergenic	Intergenic	lncRNA	32927		NA	NA	0.018072	0.372745	-	Non-repeat
chr3_89017001	chr3	89017001	89017500	8	12.8667	19.4426	-0.593146	-1.72862	0.00126203	0.0738751	T_hyper	intron	protein_coding-intron (ENSCAFG00000016608, intron 24 of 34)	MIRb|SINE|MIR	miRNA	27531	ENSCAFG00000016608	SLIT2	slit guidance ligand 2 [Source:VGNC Symbol;Acc:VGNC:46504]	0.016064	0.344689	-	Repeat
chr3_89621501	chr3	89621501	89622000	7	9.86667	18.1639	-0.874698	-1.84926	0.000161239	0.0312974	T_hyper	Intergenic	Intergenic	Intergenic	lncRNA	-12030		NA	NA	0.014056	0.316633	-	Non-repeat
chr3_89622001	chr3	89622001	89622500	4	10.1333	17.1475	-0.754142	-1.90999	0.000982713	0.0665618	T_hyper	Intergenic	Intergenic	L1MB8|LINE|L1	lncRNA	-11530		NA	NA	0.008032	0.366733	-	Repeat
chr3_91017501	chr3	91017501	91018000	12	12.8667	19.7869	-0.618244	-1.70886	0.00262898	0.0997856	T_hyper	Intergenic	Intergenic	MIRb|SINE|MIR	lncRNA	83660		NA	NA	0.024096	0.362725	Shelf	Repeat
chr3_91272501	chr3	91272501	91273000	9	12.2	22.3443	-0.868947	-1.57905	6.2058e-05	0.02056	T_hyper	Intergenic	Intergenic	Intergenic	protein_coding	50052		NA	NA	0.018072	0.292585	Shore	Non-repeat
chr4_100001	chr4	100001	100500	10	112.133	181.246	-0.694857	1.34567	0.000332078	0.041987	T_hyper	intron	protein_coding-intron (ENSCAFG00000031614, intron 1 of 3)	L1_Canis1|LINE|L1	protein_coding	15531	ENSCAFG00000031614	IFIT3	interferon induced protein with tetratricopeptide repeats 3 [Source:VGNC Symbol;Acc:VGNC:51900]	0.02008	0.376754	-	Repeat
chr4_3132501	chr4	3132501	3133000	9	25.4	40.6721	-0.67927	-0.750992	1.8833e-05	0.0122841	T_hyper	Intergenic	Intergenic	L1_Canis1|LINE|L1	snRNA	-175608		NA	NA	0.018072	0.408818	-	Repeat
chr4_3225501	chr4	3225501	3226000	7	18.9333	29.0656	-0.618196	-1.1991	0.00108975	0.069538	T_hyper	intron	protein_coding-intron (ENSCAFG00000010464, intron 32 of 34)	Intergenic	snRNA	-82608	ENSCAFG00000010464	MTR	5-methyltetrahydrofolate-homocysteine methyltransferase [Source:VGNC Symbol;Acc:VGNC:43491]	0.014056	0.488978	-	Non-repeat
chr4_4098501	chr4	4098501	4099000	10	12.9333	21.5246	-0.732155	-1.61236	0.000197518	0.0338249	T_hyper	TTS	protein_coding-TTS (ENSCAFG00000044460)	L1_Cf|LINE|L1	protein_coding	1963	ENSCAFG00000044460			0.02008	0.428858	-	Repeat
chr4_5357001	chr4	5357001	5357500	8	22.2667	36.4426	-0.709972	-0.905215	7.86927e-06	0.00834974	T_hyper	Intergenic	Intergenic	L1ME2|LINE|L1	protein_coding	-1565		NA	NA	0.016064	0.348697	Shore	Repeat
chr4_5357501	chr4	5357501	5358000	10	14.4	23.0328	-0.675801	-1.51655	0.000343206	0.0425955	T_hyper	Intergenic	Intergenic	Intergenic	protein_coding	-1065		NA	NA	0.02008	0.328657	CpG Island	Non-repeat
chr4_9245501	chr4	9245501	9246000	37	24.5333	49.0328	-0.9975	-0.531048	1.05721e-06	0.00329567	T_hyper	promoter-TSS	protein_coding-promoter-TSS (ENSCAFG00000012105)	CpG	protein_coding	20012	ENSCAFG00000012105	GALNT2	polypeptide N-acetylgalactosaminyltransferase 2 [Source:VGNC Symbol;Acc:VGNC:41094]	0.074297	0.603206	CpG Island	Non-repeat
chr4_9462501	chr4	9462501	9463000	12	12.2667	19.8525	-0.691397	-1.7135	0.00147654	0.0786959	T_hyper	intron	lncRNA-intron (ENSCAFG00000037112, intron 2 of 2)	Tigger6a|DNA|TcMar-Tigger	lncRNA	3483	ENSCAFG00000037112			0.024096	0.43487	-	Repeat
chr4_10505001	chr4	10505001	10505500	4	11.1333	22.6721	-1.02084	-1.5753	6.54138e-06	0.0077703	T_hyper	Intergenic	Intergenic	L1_Canis1|LINE|L1	protein_coding	-16582		NA	NA	0.008032	0.378758	-	Repeat
chr4_10505501	chr4	10505501	10506000	5	9	17.5082	-0.953284	-1.90437	7.91392e-06	0.00834974	T_hyper	Intergenic	Intergenic	L1_Canis1|LINE|L1	protein_coding	-16082		NA	NA	0.017241	0.42268	-	Repeat
chr4_12810501	chr4	12810501	12811000	10	13	19.8361	-0.60737	-1.70411	0.00111565	0.0702653	T_hyper	intron	protein_coding-intron (ENSCAFG00000012694, intron 1 of 43)	SINEC_a1|SINE|tRNA-Lys	snRNA	72521	ENSCAFG00000012694	ANK3	ankyrin 3 [Source:VGNC Symbol;Acc:VGNC:37867]	0.02008	0.354709	-	Repeat
chr4_16499001	chr4	16499001	16499500	9	22.8667	36.4918	-0.674108	-0.898463	0.000284906	0.0395142	T_hyper	Intergenic	Intergenic	L1_Canis1|LINE|L1	snRNA	49027		NA	NA	0.018072	0.430862	-	Repeat
chr4_18624501	chr4	18624501	18625000	7	51.1333	77.9672	-0.610035	0.161921	1.68682e-05	0.0117165	T_hyper	intron	protein_coding-intron (ENSCAFG00000013221, intron 5 of 17)	L1_Canis1|LINE|L1	protein_coding	-1512	ENSCAFG00000013221	CTNNA3	catenin alpha 3 [Source:HGNC Symbol;Acc:HGNC:2511]	0.014056	0.382766	-	Repeat
chr4_20089501	chr4	20089501	20090000	6	10.4667	16.1967	-0.626099	-1.96787	0.00236121	0.0954161	T_hyper	intron	protein_coding-intron (ENSCAFG00000013776, intron 8 of 14)	HAL1M8|LINE|L1	protein_coding	16657	ENSCAFG00000013776	DDX50	DExD-box helicase 50 [Source:VGNC Symbol;Acc:VGNC:39863]	0.012048	0.386774	-	Repeat
chr4_21216001	chr4	21216001	21216500	13	10.8	17.1967	-0.667208	-1.89615	0.000138665	0.0293304	T_hyper	Intergenic	Intergenic	L3|LINE|CR1	protein_coding	-13152		NA	NA	0.024096	0.470942	Shore	Repeat
chr4_22396001	chr4	22396001	22396500	9	14.3333	22.1311	-0.625087	-1.56295	0.00238653	0.0958033	T_hyper	intron	protein_coding-intron (ENSCAFG00000014229, intron 10 of 68)	Intergenic	snRNA	-61812	ENSCAFG00000014229	CDH23	cadherin related 23 [Source:VGNC Symbol;Acc:VGNC:50871]	0.018072	0.533066	-	Non-repeat
chr4_24760001	chr4	24760001	24760500	5	19.1333	29.459	-0.621874	-1.18197	0.00019289	0.0335163	T_hyper	intron	protein_coding-intron (ENSCAFG00000015340, intron 4 of 10)	L1_Cf|LINE|L1	snoRNA	-11434	ENSCAFG00000015340	ADK	adenosine kinase [Source:VGNC Symbol;Acc:VGNC:37659]	0.01004	0.436874	-	Repeat
chr4_24760501	chr4	24760501	24761000	7	17.9333	27.5902	-0.620676	-1.26962	0.00022468	0.0357339	T_hyper	intron	protein_coding-intron (ENSCAFG00000015340, intron 4 of 10)	L1_Cf|LINE|L1	snoRNA	-11934	ENSCAFG00000015340	ADK	adenosine kinase [Source:VGNC Symbol;Acc:VGNC:37659]	0.012048	0.422846	-	Repeat
chr4_25853501	chr4	25853501	25854000	7	12.4	18.9672	-0.610642	-1.76272	0.000394787	0.0455388	T_hyper	intron	protein_coding-intron (ENSCAFG00000015441, intron 2 of 6)	Intergenic	protein_coding	-134934	ENSCAFG00000015441	LRMDA	leucine rich melanocyte differentiation associated [Source:VGNC Symbol;Acc:VGNC:58314]	0.014056	0.382766	-	Non-repeat
chr4_26068001	chr4	26068001	26068500	8	15.6	23.5738	-0.594521	-1.47564	0.00100407	0.0671261	T_hyper	intron	protein_coding-intron (ENSCAFG00000015441, intron 1 of 5)	Intergenic	protein_coding	-349434	ENSCAFG00000015441	LRMDA	leucine rich melanocyte differentiation associated [Source:VGNC Symbol;Acc:VGNC:58314]	0.016064	0.358717	-	Non-repeat
chr4_27204001	chr4	27204001	27204500	7	11.4667	18.1639	-0.660374	-1.82495	0.000779293	0.0604685	T_hyper	intron	protein_coding-intron (ENSCAFG00000015465, intron 2 of 29)	intron (NM_001003300, intron 1 of 26)	protein_coding	152358	ENSCAFG00000015465	KCNMA1	potassium calcium-activated channel subfamily M alpha 1 [Source:VGNC Symbol;Acc:VGNC:42281]	0.014056	0.380762	-	Non-repeat
chr4_30826501	chr4	30826501	30827000	9	13.9333	21.3279	-0.612311	-1.60997	0.000417925	0.0466645	T_hyper	intron	protein_coding-intron (ENSCAFG00000015883, intron 2 of 10)	SINEC_b2|SINE|tRNA-Lys	protein_coding	-143499	ENSCAFG00000015883	NRG3	neuregulin 3 [Source:VGNC Symbol;Acc:VGNC:51907]	0.018072	0.40481	-	Repeat
chr4_31909501	chr4	31909501	31910000	11	20.2	31.082	-0.62117	-1.1095	8.2286e-05	0.0233588	T_hyper	Intergenic	Intergenic	L1_Cf|LINE|L1	protein_coding	4887		NA	NA	0.022088	0.432866	-	Repeat
chr4_32760501	chr4	32760501	32761000	6	18.0667	27.6066	-0.610531	-1.26788	0.00069561	0.057885	T_hyper	Intergenic	Intergenic	L1MEg|LINE|L1	lncRNA	-5632		NA	NA	0.012048	0.330661	-	Repeat
chr4_33801001	chr4	33801001	33801500	9	26.1333	44.5574	-0.769459	-0.637117	0.000181451	0.0326553	T_hyper	intron	protein_coding-intron (ENSCAFG00000015954, intron 3 of 14)	Intergenic	pseudogene	-18322	ENSCAFG00000015954	GRID1	glutamate ionotropic receptor delta type subunit 1 [Source:VGNC Symbol;Acc:VGNC:51898]	0.018072	0.462926	-	Non-repeat
chr4_34336501	chr4	34336501	34337000	9	13.8667	21.8689	-0.65534	-1.58224	0.00161275	0.0815376	T_hyper	Intergenic	Intergenic	Intergenic	protein_coding	-18377		NA	NA	0.018072	0.428858	-	Non-repeat
chr4_36075501	chr4	36075501	36076000	9	11.9333	20.7213	-0.792823	-1.66899	0.00086829	0.0633738	T_hyper	intron	protein_coding-intron (ENSCAFG00000016473, intron 16 of 21)	SINEC_Cf3|SINE|tRNA-Lys	protein_coding	20566	ENSCAFG00000016473	NSD1	nuclear receptor binding SET domain protein 1 [Source:VGNC Symbol;Acc:VGNC:43980]	0.018072	0.418838	-	Repeat
chr4_36832001	chr4	36832001	36832500	7	11.3333	17.4918	-0.623154	-1.86879	0.000297882	0.0402466	T_hyper	exon	protein_coding-exon (ENSCAFG00000016684, exon 7 of 11)	Intergenic	protein_coding	40360	ENSCAFG00000016684	FAF2	Fas associated factor family member 2 [Source:VGNC Symbol;Acc:VGNC:40568]	0.014056	0.388778	-	Non-repeat
chr4_44231001	chr4	44231001	44231500	8	11	16.8525	-0.612362	-1.91527	0.000607585	0.0546065	T_hyper	intron	protein_coding-intron (ENSCAFG00000017137, intron 2 of 28)	Intergenic	pseudogene	41340	ENSCAFG00000017137	TENM2	teneurin transmembrane protein 2 [Source:VGNC Symbol;Acc:VGNC:47247]	0.016064	0.372745	-	Non-repeat
chr4_48985501	chr4	48985501	48986000	10	26.8667	44.9508	-0.742597	-0.621517	0.000208638	0.0345933	T_hyper	Intergenic	Intergenic	L1_Cf|LINE|L1	protein_coding	-24513		NA	NA	0.02008	0.432866	-	Repeat
chr4_51212001	chr4	51212001	51212500	6	11.8	20.2459	-0.775251	-1.69752	0.000590817	0.0539436	T_hyper	Intergenic	Intergenic	Intergenic	protein_coding	21947		NA	NA	0.012048	0.456914	-	Non-repeat
chr4_60386501	chr4	60386501	60387000	7	11	17.623	-0.676115	-1.86581	7.38577e-05	0.0221726	T_hyper	exon	protein_coding-exon (ENSCAFG00000018356, exon 10 of 22)	Intergenic	protein_coding	30454	ENSCAFG00000018356	FBXO38	F-box protein 38 [Source:VGNC Symbol;Acc:VGNC:40777]	0.014056	0.354709	-	Non-repeat
chr4_61725501	chr4	61725501	61726000	9	10.8	16.3279	-0.593137	-1.95337	0.00164438	0.0822664	T_hyper	intron	protein_coding-intron (ENSCAFG00000037499, intron 1 of 4)	Intergenic	protein_coding	1454	ENSCAFG00000037499	NDUFS4	NADH:ubiquinone oxidoreductase subunit S4 [Source:HGNC Symbol;Acc:HGNC:7711]	0.018072	0.42485	Shore	Non-repeat
chr4_62442001	chr4	62442001	62442500	8	9.93333	16.1967	-0.70065	-1.97683	0.000340147	0.0424697	T_hyper	exon	protein_coding-exon (ENSCAFG00000018439, exon 3 of 3)	Intergenic	protein_coding	1347	ENSCAFG00000018439	ITGA1	integrin subunit alpha 1 [Source:VGNC Symbol;Acc:VGNC:42120]	0.016064	0.446894	Shore	Non-repeat
chr4_64134001	chr4	64134001	64134500	9	17	27.2295	-0.678183	-1.29469	0.000299338	0.0403054	T_hyper	exon	protein_coding-exon (ENSCAFG00000018465, exon 17 of 27)	Intergenic	lncRNA	44573	ENSCAFG00000018465	PARP8	poly(ADP-ribose) polymerase family member 8 [Source:VGNC Symbol;Acc:VGNC:49024]	0.018072	0.348697	-	Non-repeat
chr4_67730501	chr4	67730501	67731000	9	14.3333	26.4426	-0.88042	-1.35721	7.60578e-06	0.00822886	T_hyper	intron	protein_coding-intron (ENSCAFG00000018589, intron 3 of 15)	L1_Cf|LINE|L1	protein_coding	-42300	ENSCAFG00000018589	OXCT1	3-oxoacid CoA-transferase 1 [Source:VGNC Symbol;Acc:VGNC:51916]	0.018072	0.368737	-	Repeat
chr4_67911001	chr4	67911001	67911500	12	43.7333	69.9016	-0.677851	7.93559e-05	0.000410566	0.0463061	T_hyper	Intergenic	Intergenic	L1_Cf|LINE|L1	lncRNA	-9581		NA	NA	0.024096	0.418838	-	Repeat
chr4_70437001	chr4	70437001	70437500	8	12.1333	20.6393	-0.763176	-1.67086	0.000208711	0.0345933	T_hyper	intron	protein_coding-intron (ENSCAFG00000018666, intron 13 of 22)	MIRb|SINE|MIR	processed_pseudogene	-24761	ENSCAFG00000018666	EGFLAM	EGF like, fibronectin type III and laminin G domains [Source:VGNC Symbol;Acc:VGNC:40239]	0.016064	0.42485	-	Repeat
chr4_71264001	chr4	71264001	71264500	8	11.4	18.2459	-0.67533	-1.82081	0.000767353	0.0600686	T_hyper	intron	protein_coding-intron (ENSCAFG00000018675, intron 7 of 17)	Intergenic	processed_pseudogene	31677	ENSCAFG00000018675	WDR70	WD repeat domain 70 [Source:VGNC Symbol;Acc:VGNC:49818]	0.016064	0.308617	-	Non-repeat
chr4_73293501	chr4	73293501	73294000	8	12.5333	22.6393	-0.849185	-1.55961	0.000169392	0.031891	T_hyper	intron	protein_coding-intron (ENSCAFG00000018790, intron 1 of 13)	CfERV1z_LTR|LTR|ERV1	protein_coding	1552	ENSCAFG00000018790	AGXT2	alanine--glyoxylate aminotransferase 2 [Source:VGNC Symbol;Acc:VGNC:50868]	0.016064	0.482966	-	Repeat
chr4_73294001	chr4	73294001	73294500	4	11.8	20.7869	-0.812995	-1.66739	0.000421748	0.0468469	T_hyper	intron	protein_coding-intron (ENSCAFG00000018790, intron 1 of 13)	Intergenic	protein_coding	2052	ENSCAFG00000018790	AGXT2	alanine--glyoxylate aminotransferase 2 [Source:VGNC Symbol;Acc:VGNC:50868]	0.008032	0.448898	-	Non-repeat
chr4_76335501	chr4	76335501	76336000	10	22.8667	35.2459	-0.62382	-0.939636	4.33626e-06	0.00648356	T_hyper	intron	lncRNA-intron (ENSCAFG00000043935, intron 1 of 3)	L1M2|LINE|L1	lncRNA	126287	ENSCAFG00000043935			0.02008	0.456914	-	Repeat
chr4_80876001	chr4	80876001	80876500	6	13.9333	22.1148	-0.664619	-1.56875	0.000863586	0.0632311	T_hyper	Intergenic	Intergenic	L1_Carn3|LINE|L1	protein_coding	-50883		NA	NA	0.012048	0.362725	-	Repeat
chr4_82461501	chr4	82461501	82462000	10	26.2667	39.8197	-0.600538	-0.769998	0.000830925	0.0622176	T_hyper	Intergenic	Intergenic	Intergenic	lncRNA	-357010		NA	NA	0.018072	0.330661	-	Non-repeat
chr4_84576001	chr4	84576001	84576500	7	10.0667	17.5574	-0.797281	-1.88459	0.000127878	0.0283603	T_hyper	intron	protein_coding-intron (ENSCAFG00000019049, intron 2 of 11)	Intergenic	protein_coding	158379	ENSCAFG00000019049	CDH18	cadherin 18 [Source:VGNC Symbol;Acc:VGNC:39026]	0.014056	0.346693	-	Non-repeat
chr4_84711001	chr4	84711001	84711500	12	32.4	48.8525	-0.5931	-0.487685	0.000111765	0.0269235	T_hyper	intron	protein_coding-intron (ENSCAFG00000019049, intron 4 of 11)	Intergenic	protein_coding	293379	ENSCAFG00000019049	CDH18	cadherin 18 [Source:VGNC Symbol;Acc:VGNC:39026]	0.024096	0.334669	-	Non-repeat
chr4_85075001	chr4	85075001	85075500	13	10.4667	16.5574	-0.657795	-1.94371	0.00144358	0.0780224	T_hyper	Intergenic	Intergenic	Intergenic	lncRNA	-302757		NA	NA	0.024096	0.458918	-	Non-repeat
chr4_88185001	chr4	88185001	88185500	8	9.66667	16.1311	-0.734178	-1.98543	0.00153055	0.0798293	T_hyper	intron	protein_coding-intron (ENSCAFG00000014290, intron 1 of 11)	(CAAAAA)n|Simple_repeat|Simple_repeat	protein_coding	35994	ENSCAFG00000014290	ANKH	ANKH inorganic pyrophosphate transport regulator [Source:VGNC Symbol;Acc:VGNC:50869]	0.016064	0.390782	Shore	Repeat
chr5_181001	chr5	181001	181500	9	26.4667	41.3443	-0.643783	-0.724041	5.81966e-05	0.019899	T_hyper	intron	lncRNA-intron (ENSCAFG00000044406, intron 1 of 1)	Intergenic	lncRNA	9309	ENSCAFG00000044406			0.018072	0.442886	-	Non-repeat
chr5_2395001	chr5	2395001	2395500	11	9.86667	17.6066	-0.829951	-1.88446	2.28418e-05	0.0134031	T_hyper	intron	protein_coding-intron (ENSCAFG00000009842, intron 1 of 6)	Intergenic	protein_coding	-194463	ENSCAFG00000009842	OPCML	opioid binding protein/cell adhesion molecule like [Source:VGNC Symbol;Acc:VGNC:54338]	0.02008	0.440882	-	Non-repeat
chr5_4059501	chr5	4059501	4060000	6	20.1333	32.459	-0.688272	-1.05953	6.47386e-05	0.0210083	T_hyper	intron	protein_coding-intron (ENSCAFG00000009955, intron 8 of 10)	Intergenic	protein_coding	14654	ENSCAFG00000009955	SNX19	sorting nexin 19 [Source:VGNC Symbol;Acc:VGNC:46628]	0.012048	0.354709	-	Non-repeat
chr5_5853501	chr5	5853501	5854000	11	28.4	44.1639	-0.637224	-0.632625	1.74611e-05	0.0118234	T_hyper	intron	protein_coding-intron (ENSCAFG00000032412, intron 5 of 8)	Intergenic	protein_coding	3954	ENSCAFG00000032412	FLI1	Fli-1 proto-onco, ETS transcription factor [Source:VGNC Symbol;Acc:VGNC:40898]	0.022088	0.472946	-	Non-repeat
chr5_6072001	chr5	6072001	6072500	9	14.4667	22.7049	-0.648816	-1.53195	0.000469799	0.0490118	T_hyper	intron	protein_coding-intron (ENSCAFG00000010304, intron 1 of 9)	Intergenic	protein_coding	13316	ENSCAFG00000010304	ETS1	ETS proto-onco 1, transcription factor [Source:VGNC Symbol;Acc:VGNC:40494]	0.018072	0.42485	-	Non-repeat
chr5_6142001	chr5	6142001	6142500	10	19.7333	30.6557	-0.634704	-1.13004	0.000196398	0.0337647	T_hyper	intron	protein_coding-intron (ENSCAFG00000010304, intron 3 of 9)	Intergenic	protein_coding	83316	ENSCAFG00000010304	ETS1	ETS proto-onco 1, transcription factor [Source:VGNC Symbol;Acc:VGNC:40494]	0.02008	0.507014	-	Non-repeat
chr5_7626501	chr5	7626501	7627000	9	13.8	22.7869	-0.720794	-1.53636	0.000409511	0.0462619	T_hyper	intron	protein_coding-intron (ENSCAFG00000010343, intron 1 of 16)	Intergenic	lncRNA	-43679	ENSCAFG00000010343	KIRREL3	kirre like nephrin family adhesion molecule 3 [Source:VGNC Symbol;Acc:VGNC:42420]	0.018072	0.376754	-	Non-repeat
chr5_7768501	chr5	7768501	7769000	9	10.3333	16.0984	-0.636195	-1.97642	0.00237639	0.0956559	T_hyper	intron	protein_coding-intron (ENSCAFG00000010343, intron 1 of 16)	MIRc|SINE|MIR	protein_coding	-19213	ENSCAFG00000010343	KIRREL3	kirre like nephrin family adhesion molecule 3 [Source:VGNC Symbol;Acc:VGNC:42420]	0.016064	0.482966	-	Repeat
chr5_8412501	chr5	8412501	8413000	5	12.1333	18.5246	-0.607584	-1.79307	0.000402119	0.045879	T_hyper	Intergenic	Intergenic	Charlie16a|DNA|hAT-Charlie	lncRNA	-24714		NA	NA	0.01004	0.406814	-	Repeat
chr5_12128501	chr5	12128501	12129000	8	11.2	17.4262	-0.63445	-1.87518	0.000719441	0.0585557	T_hyper	intron	lncRNA-intron (ENSCAFG00000050062, intron 2 of 2)	Intergenic	miRNA	31093	ENSCAFG00000050062			0.016064	0.368737	-	Non-repeat
chr5_12902001	chr5	12902001	12902500	6	9.93333	15.8689	-0.671618	-1.9991	0.000303724	0.0406029	T_hyper	intron	protein_coding-intron (ENSCAFG00000011819, intron 11 of 22)	SINEC_Cf2|SINE|tRNA-Lys	protein_coding	46896	ENSCAFG00000011819	TECTA	tectorin alpha [Source:VGNC Symbol;Acc:VGNC:47236]	0.012048	0.436874	Shore	Repeat
chr5_17271001	chr5	17271001	17271500	13	42.9333	66.9672	-0.642335	-0.0557136	1.36745e-06	0.00372109	T_hyper	Intergenic	Intergenic	Zaphod|DNA|hAT-Tip100	lncRNA	-29673		NA	NA	0.026104	0.342685	-	Repeat
chr5_18473001	chr5	18473001	18473500	9	9.53333	16.6393	-0.798004	-1.95335	0.00154488	0.0801051	T_hyper	Intergenic	Intergenic	MLT1I|LTR|ERVL-MaLR	lncRNA	-28192		NA	NA	0.018072	0.466934	-	Repeat
chr5_18477001	chr5	18477001	18477500	6	11.8	19.5082	-0.721573	-1.73985	0.000681617	0.0573546	T_hyper	Intergenic	Intergenic	Intergenic	lncRNA	-24192		NA	NA	0.012048	0.45491	-	Non-repeat
chr5_19274501	chr5	19274501	19275000	8	12	19.4918	-0.696842	-1.73769	0.000256328	0.0377091	T_hyper	Intergenic	Intergenic	Intergenic	protein_coding	-7123		NA	NA	0.016064	0.448898	Shelf	Non-repeat
chr5_19920001	chr5	19920001	19920500	7	11.2667	17.0656	-0.596159	-1.8972	0.000599486	0.0543098	T_hyper	intron	protein_coding-intron (ENSCAFG00000013844, intron 14 of 19)	intron (NM_001308484, intron 13 of 17)	protein_coding	40437	ENSCAFG00000013844	NCAM1	neural cell adhesion molecule 1 [Source:VGNC Symbol;Acc:VGNC:43636]	0.014056	0.420842	-	Non-repeat
chr5_22806001	chr5	22806001	22806500	14	34.8667	55.1803	-0.662587	-0.328353	1.30096e-07	0.00105377	T_hyper	intron	lncRNA-intron (ENSCAFG00000043921, intron 1 of 1)	ERV3-16A3_LTR|LTR|ERVL	lncRNA	36410	ENSCAFG00000043921			0.028112	0.503006	-	Repeat
chr5_23918001	chr5	23918001	23918500	6	13.5333	21.6393	-0.674671	-1.59881	6.7592e-05	0.021368	T_hyper	intron	protein_coding-intron (ENSCAFG00000014324, intron 4 of 17)	L1_Canis1|LINE|L1	protein_coding	13256	ENSCAFG00000014324	DDX10	DEAD-box helicase 10 [Source:VGNC Symbol;Acc:VGNC:39845]	0.012048	0.390782	-	Repeat
chr5_27346001	chr5	27346001	27346500	8	11	17.459	-0.662698	-1.87618	0.00084148	0.0626065	T_hyper	intron	lncRNA-intron (ENSCAFG00000039976, intron 2 of 2)	Intergenic	lncRNA	-18930	ENSCAFG00000039976			0.016064	0.47495	-	Non-repeat
chr5_29232001	chr5	29232001	29232500	10	15.5333	24.8689	-0.677476	-1.41525	0.000304769	0.0406581	T_hyper	intron	protein_coding-intron (ENSCAFG00000030873, intron 2 of 4)	L2c|LINE|L2	protein_coding	6520	ENSCAFG00000030873			0.02008	0.452906	Shore	Repeat
chr5_30022501	chr5	30022501	30023000	12	10.3333	18.3279	-0.821769	-1.83181	0.000351585	0.0430102	T_hyper	Intergenic	Intergenic	(AATAG)n|Simple_repeat|Simple_repeat	protein_coding	46508		NA	NA	0.024096	0.258517	-	Repeat
chr5_30023001	chr5	30023001	30023500	17	33.6667	55.082	-0.710678	-0.336693	0.00072602	0.0588	T_hyper	Intergenic	Intergenic	(AATAG)n|Simple_repeat|Simple_repeat	protein_coding	46008		NA	NA	0.034137	0.242485	-	Repeat
chr5_30023501	chr5	30023501	30024000	18	30.8	53.1475	-0.787069	-0.395788	0.000411523	0.0463339	T_hyper	Intergenic	Intergenic	(AATAG)n|Simple_repeat|Simple_repeat	protein_coding	45508		NA	NA	0.034137	0.244489	-	Repeat
chr5_30024001	chr5	30024001	30024500	17	29.4667	48.2295	-0.710902	-0.52071	0.000709768	0.0582743	T_hyper	Intergenic	Intergenic	(AATAG)n|Simple_repeat|Simple_repeat	protein_coding	45008		NA	NA	0.034137	0.256513	-	Repeat
chr5_30024501	chr5	30024501	30025000	13	40.6	61.8361	-0.607838	-0.16241	0.000182999	0.0327968	T_hyper	Intergenic	Intergenic	(AATAG)n|Simple_repeat|Simple_repeat	protein_coding	44508		NA	NA	0.026104	0.256513	-	Repeat
chr5_30025501	chr5	30025501	30026000	14	23.2667	37.2459	-0.678501	-0.871376	0.000796408	0.0610432	T_hyper	Intergenic	Intergenic	(AATAG)n|Simple_repeat|Simple_repeat	protein_coding	43508		NA	NA	0.028112	0.268537	-	Repeat
chr5_30026001	chr5	30026001	30026500	14	18.2667	31.3443	-0.777412	-1.11758	0.000314818	0.0411292	T_hyper	Intergenic	Intergenic	(AATAG)n|Simple_repeat|Simple_repeat	protein_coding	43008		NA	NA	0.028112	0.260521	-	Repeat
chr5_30028501	chr5	30028501	30029000	16	24.4	38.377	-0.653066	-0.827493	0.0026107	0.0994622	T_hyper	Intergenic	Intergenic	(AATAG)n|Simple_repeat|Simple_repeat	protein_coding	40508		NA	NA	0.032129	0.248497	-	Repeat
chr5_30029001	chr5	30029001	30029500	17	44.4	68.3115	-0.62247	-0.0253743	0.00201915	0.089418	T_hyper	Intergenic	Intergenic	(AATAG)n|Simple_repeat|Simple_repeat	protein_coding	40008		NA	NA	0.034137	0.258517	-	Repeat
chr5_30030501	chr5	30030501	30031000	14	57.1333	86.3115	-0.596507	0.306352	0.00157285	0.080751	T_hyper	Intergenic	Intergenic	(CGAAT)n|Simple_repeat|Simple_repeat	protein_coding	38508		NA	NA	0.047297	0.249158	-	Repeat
chr5_30032001	chr5	30032001	30032500	20	25.4	40.5574	-0.674868	-0.754737	0.00153147	0.079836	T_hyper	Intergenic	Intergenic	Intergenic	protein_coding	37008		NA	NA	0.040161	0.270541	-	Non-repeat
chr5_30034501	chr5	30034501	30035000	14	49.6667	85.9672	-0.792436	0.275606	2.97722e-05	0.0151242	T_hyper	Intergenic	Intergenic	(AATAG)n|Simple_repeat|Simple_repeat	protein_coding	34508		NA	NA	0.028112	0.232465	-	Repeat
chr5_30035001	chr5	30035001	30035500	19	58.5333	96.7541	-0.726189	0.450322	0.000756243	0.0597267	T_hyper	Intergenic	Intergenic	(AATAG)n|Simple_repeat|Simple_repeat	protein_coding	34008		NA	NA	0.038153	0.256513	-	Repeat
chr5_30036001	chr5	30036001	30036500	19	51.5333	83.3279	-0.694285	0.243879	0.00204663	0.0899303	T_hyper	Intergenic	Intergenic	(AATAG)n|Simple_repeat|Simple_repeat	protein_coding	33008		NA	NA	0.038153	0.244489	-	Repeat
chr5_30036501	chr5	30036501	30037000	12	13.7333	23.0164	-0.742237	-1.52573	0.000879953	0.0636702	T_hyper	Intergenic	Intergenic	(AATAG)n|Simple_repeat|Simple_repeat	protein_coding	32508		NA	NA	0.024096	0.222445	-	Repeat
chr5_30037001	chr5	30037001	30037500	20	33.7333	51.459	-0.609703	-0.418096	0.000928208	0.0649862	T_hyper	Intergenic	Intergenic	(AATAG)n|Simple_repeat|Simple_repeat	protein_coding	32008		NA	NA	0.040161	0.252505	-	Repeat
chr5_30039501	chr5	30039501	30040000	23	58.2667	90.5902	-0.637876	0.368864	0.00121179	0.0725762	T_hyper	Intergenic	Intergenic	(AATAG)n|Simple_repeat|Simple_repeat	protein_coding	29508		NA	NA	0.046185	0.258517	-	Repeat
chr5_30040001	chr5	30040001	30040500	18	54.0667	88.1639	-0.70624	0.321613	0.000136056	0.0291066	T_hyper	Intergenic	Intergenic	(AATAG)n|Simple_repeat|Simple_repeat	protein_coding	29008		NA	NA	0.036145	0.238477	-	Repeat
chr5_32946001	chr5	32946001	32946500	29	34.0667	51.5082	-0.596903	-0.414973	0.00175305	0.0845415	T_hyper	intron	protein_coding-intron (ENSCAFG00000016957, intron 1 of 2)	Intergenic	protein_coding	1340	ENSCAFG00000016957	HES7	hes family bHLH transcription factor 7 [Source:VGNC Symbol;Acc:VGNC:41667]	0.058233	0.621242	CpG Island	Non-repeat
chr5_33480001	chr5	33480001	33480500	8	15.0667	24.5738	-0.703885	-1.43421	0.00102417	0.0676963	T_hyper	intron	protein_coding-intron (ENSCAFG00000017382, intron 18 of 19)	HAL1|LINE|L1	protein_coding	-10592	ENSCAFG00000017382	PIK3R6	phosphoinositide-3-kinase regulatory subunit 6 [Source:VGNC Symbol;Acc:VGNC:44563]	0.016064	0.368737	-	Repeat
chr5_36226501	chr5	36226501	36227000	8	10.6667	16.8197	-0.653721	-1.92272	0.00160048	0.0812826	T_hyper	intron	protein_coding-intron (ENSCAFG00000017851, intron 7 of 10)	Intergenic	protein_coding	84126	ENSCAFG00000017851	MAP2K4	mitogen-activated protein kinase kinase 4 [Source:VGNC Symbol;Acc:VGNC:42962]	0.016064	0.410822	-	Non-repeat
chr5_38100001	chr5	38100001	38100500	5	11.5333	17.541	-0.602111	-1.86278	0.00207051	0.0903237	T_hyper	Intergenic	Intergenic	Intergenic	lncRNA	-22164		NA	NA	0.01004	0.282565	-	Non-repeat
chr5_38205001	chr5	38205001	38205500	8	12.9333	19.5246	-0.591893	-1.72285	0.000112895	0.0270666	T_hyper	intron	lncRNA-intron (ENSCAFG00000048956, intron 1 of 1)	Intergenic	lncRNA	5698	ENSCAFG00000048956			0.016064	0.432866	-	Non-repeat
chr5_39089501	chr5	39089501	39090000	9	13.0667	20.5574	-0.651079	-1.66312	0.00124913	0.0735222	T_hyper	intron	protein_coding-intron (ENSCAFG00000017928, intron 3 of 6)	Charlie4a|DNA|hAT-Charlie	protein_coding	9558	ENSCAFG00000017928	TVP23B	trans-golgi network vesicle B [Source:NCBI gene (formerly Entrezgene);Acc:489517]	0.018072	0.372745	-	Repeat
chr5_43386501	chr5	43386501	43387000	8	15.2667	23.377	-0.612865	-1.48934	6.74434e-05	0.021353	T_hyper	Intergenic	Intergenic	L1_Canis1|LINE|L1	lncRNA	9725		NA	NA	0.016064	0.420842	-	Repeat
chr5_44589501	chr5	44589501	44590000	7	14.0667	21.1311	-0.5853	-1.61871	0.00209937	0.0907917	T_hyper	intron	lncRNA-intron (ENSCAFG00000018594, intron 1 of 1)	HAL1|LINE|L1	lncRNA	16384	ENSCAFG00000018594			0.014056	0.346693	-	Repeat
chr5_45638001	chr5	45638001	45638500	7	11.6	17.6066	-0.599208	-1.85749	0.000782022	0.0605313	T_hyper	intron	protein_coding-intron (ENSCAFG00000018621, intron 3 of 26)	Intergenic	protein_coding	38404	ENSCAFG00000018621	CACHD1	cache domain containing 1 [Source:VGNC Symbol;Acc:VGNC:38630]	0.014056	0.392786	-	Non-repeat
chr5_50843001	chr5	50843001	50843500	6	10.0667	16.2623	-0.687709	-1.96985	0.00100376	0.0671261	T_hyper	Intergenic	Intergenic	Intergenic	lncRNA	-39225		NA	NA	0.012048	0.41483	-	Non-repeat
chr5_54536501	chr5	54536501	54537000	10	13.7333	20.6393	-0.585612	-1.64966	0.000218721	0.0352967	T_hyper	intron	protein_coding-intron (ENSCAFG00000019022, intron 1 of 15)	L1MB5|LINE|L1	protein_coding	9694	ENSCAFG00000019022	ACOT11	acyl-CoA thioesterase 11 [Source:VGNC Symbol;Acc:VGNC:37516]	0.02008	0.43487	-	Repeat
chr5_58226001	chr5	58226001	58226500	12	11.6	22.7049	-0.96385	-1.56802	0.000819244	0.0618374	T_hyper	intron	protein_coding-intron (ENSCAFG00000019489, intron 4 of 13)	Intergenic	protein_coding	28769	ENSCAFG00000019489	TP73	tumor protein p73 [Source:VGNC Symbol;Acc:VGNC:47730]	0.024096	0.593186	Shelf	Non-repeat
chr5_60902001	chr5	60902001	60902500	9	19.9333	30.0656	-0.592164	-1.1508	0.000161431	0.031309	T_hyper	intron	protein_coding-intron (ENSCAFG00000019650, intron 2 of 21)	L1_Cf|LINE|L1	snRNA	-92905	ENSCAFG00000019650	CAMTA1	calmodulin binding transcription activator 1 [Source:VGNC Symbol;Acc:VGNC:38692]	0.018072	0.440882	-	Repeat
chr5_61420001	chr5	61420001	61420500	5	11.5333	20	-0.790024	-1.71536	0.000485532	0.0496584	T_hyper	intron	protein_coding-intron (ENSCAFG00000019650, intron 21 of 21)	Intergenic	protein_coding	-10489	ENSCAFG00000019650	CAMTA1	calmodulin binding transcription activator 1 [Source:VGNC Symbol;Acc:VGNC:38692]	0.01004	0.380762	-	Non-repeat
chr5_63585001	chr5	63585001	63585500	6	13.9333	21.0492	-0.593297	-1.6248	0.000689288	0.0576915	T_hyper	promoter-TSS	protein_coding-promoter-TSS (ENSCAFG00000019801)	Intergenic	protein_coding	-1152	ENSCAFG00000019801			0.012048	0.39479	Shore	Non-repeat
chr5_63801001	chr5	63801001	63801500	9	15.5333	24.082	-0.630957	-1.45206	0.000161787	0.0313306	T_hyper	intron	protein_coding-intron (ENSCAFG00000019813, intron 15 of 42)	Intergenic	protein_coding	23039	ENSCAFG00000019813	FANCA	FA complementation group A [Source:VGNC Symbol;Acc:VGNC:40716]	0.018072	0.577154	-	Non-repeat
chr5_68413501	chr5	68413501	68414000	6	12.8	20.6721	-0.688778	-1.66013	0.000196668	0.0337663	T_hyper	Intergenic	Intergenic	L1ME3A|LINE|L1	protein_coding	-13786		NA	NA	0.012048	0.418838	-	Repeat
chr5_70280501	chr5	70280501	70281000	8	14.4667	22.3115	-0.623057	-1.55217	0.000108238	0.02661	T_hyper	intron	protein_coding-intron (ENSCAFG00000019997, intron 9 of 21)	MIR|SINE|MIR	protein_coding	25841	ENSCAFG00000019997	CMIP	c-Maf inducing protein [Source:VGNC Symbol;Acc:VGNC:53321]	0.016064	0.406814	-	Repeat
chr5_72739501	chr5	72739501	72740000	8	10.1333	16.0492	-0.659611	-1.98329	0.000799271	0.0611669	T_hyper	intron	protein_coding-intron (ENSCAFG00000020031, intron 5 of 5)	MamRep1151|LTR?|LTR?	protein_coding	504300	ENSCAFG00000020031	WWOX	WW domain containing oxidoreductase [Source:VGNC Symbol;Acc:VGNC:48442]	0.016064	0.392786	-	Repeat
chr5_74167001	chr5	74167001	74167500	11	18.3333	27.541	-0.58583	-1.26791	0.001005	0.0671498	T_hyper	intron	lncRNA-intron (ENSCAFG00000046624, intron 1 of 1)	MER102b|DNA|hAT-Charlie	lncRNA	83667	ENSCAFG00000046624			0.022088	0.480962	-	Repeat
chr5_74469501	chr5	74469501	74470000	8	19.8667	30.459	-0.616164	-1.13616	0.000387603	0.0450485	T_hyper	Intergenic	Intergenic	Intergenic	protein_coding	-36262		NA	NA	0.016064	0.374749	-	Non-repeat
chr5_75394001	chr5	75394001	75394500	5	10.5333	17.1475	-0.698778	-1.90349	0.000383926	0.0448605	T_hyper	intron	protein_coding-intron (ENSCAFG00000020077, intron 5 of 6)	CarLTR1B1|LTR|ERV1	lncRNA	68982	ENSCAFG00000020077	CFDP1	craniofacial development protein 1 [Source:VGNC Symbol;Acc:VGNC:39175]	0.01004	0.39479	-	Repeat
chr5_75545001	chr5	75545001	75545500	6	16.9333	26.5082	-0.644866	-1.32648	1.83553e-05	0.0121275	T_hyper	intron	protein_coding-intron (ENSCAFG00000020085, intron 3 of 3)	SINEC_Cf3|SINE|tRNA-Lys	protein_coding	23594	ENSCAFG00000020085	ZFP1	ZFP1 zinc finger protein [Source:VGNC Symbol;Acc:VGNC:48609]	0.012048	0.426854	-	Repeat
chr5_77807501	chr5	77807501	77808000	9	12.2667	19.6721	-0.678319	-1.72374	0.000854035	0.0629778	T_hyper	intron	protein_coding-intron (ENSCAFG00000020222, intron 1 of 3)	Intergenic	protein_coding	2886	ENSCAFG00000020222	TXNL4B	thioredoxin like 4B [Source:VGNC Symbol;Acc:VGNC:48020]	0.018072	0.388778	Shore	Non-repeat
chr5_78618001	chr5	78618001	78618500	12	18.8	31.1803	-0.728355	-1.11906	7.64218e-05	0.0224678	T_hyper	Intergenic	Intergenic	L1MC4|LINE|L1	protein_coding	-8218		NA	NA	0.024096	0.412826	-	Repeat
chr5_82360501	chr5	82360501	82361000	11	108.733	177.836	-0.711234	1.31593	4.05604e-11	1.29136e-05	T_hyper	Intergenic	Intergenic	L1MC4|LINE|L1	protein_coding	-21834		NA	NA	0.022088	0.252505	Shore	Repeat
chr5_84340001	chr5	84340001	84340500	7	13.9333	21.0328	-0.592034	-1.62579	0.000401768	0.0458658	T_hyper	intron	lncRNA-intron (ENSCAFG00000043535, intron 1 of 2)	Intergenic	lncRNA	656	ENSCAFG00000043535			0.014056	0.366733	-	Non-repeat
chr5_85409501	chr5	85409501	85410000	8	11.1333	16.9508	-0.603238	-1.90697	0.00252757	0.0982034	T_hyper	Intergenic	Intergenic	Intergenic	lncRNA	324175		NA	NA	0.016064	0.356713	-	Non-repeat
chr6_28001	chr6	28001	28500	3	45.4667	92.2787	-1.02266	0.350281	9.66932e-06	0.00920205	T_hyper	Intergenic	Intergenic	Intergenic	lncRNA	-289768		NA	NA	0.006024	0.324649	-	Non-repeat
chr6_29001	chr6	29001	29500	5	27.4	45.4918	-0.732009	-0.603363	3.04843e-05	0.0151923	T_hyper	Intergenic	Intergenic	MIRb|SINE|MIR	lncRNA	-288768		NA	NA	0.008032	0.380762	-	Repeat
chr6_29501	chr6	29501	30000	7	33	52.2623	-0.664249	-0.403148	0.00209995	0.0907917	T_hyper	Intergenic	Intergenic	Intergenic	lncRNA	-288268		NA	NA	0.014056	0.458918	Shelf	Non-repeat
chr6_32501	chr6	32501	33000	7	37.1333	66.8361	-0.84867	-0.0835419	2.59068e-07	0.00158337	T_hyper	Intergenic	Intergenic	L1_Canid|LINE|L1	lncRNA	-285268		NA	NA	0.014056	0.480962	Shore	Repeat
chr6_39501	chr6	39501	40000	4	32	52.8852	-0.726066	-0.394222	0.00140299	0.0772119	T_hyper	Intergenic	Intergenic	Intergenic	lncRNA	-278268		NA	NA	0.008032	0.368737	-	Non-repeat
chr6_50501	chr6	50501	51000	5	42.2667	64.9508	-0.620995	-0.0952388	1.39915e-05	0.010867	T_hyper	Intergenic	Intergenic	SINEC_a2|SINE|tRNA-Lys	lncRNA	-267268		NA	NA	0.01004	0.396794	-	Repeat
chr6_52001	chr6	52001	52500	6	68.6	117.967	-0.783972	0.724169	0.000152935	0.0305719	T_hyper	Intergenic	Intergenic	SINEC_a2|SINE|tRNA-Lys	lncRNA	-265768		NA	NA	0.012048	0.400802	-	Repeat
chr6_52501	chr6	52501	53000	5	88.5333	146.918	-0.732878	1.04202	0.00164449	0.082268	T_hyper	Intergenic	Intergenic	L1_Carn2|LINE|L1	lncRNA	-265268		NA	NA	0.01004	0.38477	-	Repeat
chr6_54501	chr6	54501	55000	2	44.5333	66.8197	-0.586463	-0.0512491	0.000284504	0.0394856	T_hyper	Intergenic	Intergenic	(CCCTAA)n|Simple_repeat|Simple_repeat	lncRNA	-263268		NA	NA	0.004016	0.446894	-	Repeat
chr6_60501	chr6	60501	61000	4	10.9333	18	-0.715782	-1.84297	0.00209248	0.0906593	T_hyper	Intergenic	Intergenic	L1_Canis1|LINE|L1	lncRNA	-257268		NA	NA	0.008032	0.360721	-	Repeat
chr6_62501	chr6	62501	63000	3	19.9333	30.5246	-0.614314	-1.13314	0.000268999	0.0385202	T_hyper	Intergenic	Intergenic	L1_Canis1|LINE|L1	lncRNA	-255268		NA	NA	0.006024	0.356713	-	Repeat
chr6_63001	chr6	63001	63500	10	92	140.738	-0.615528	0.996266	0.00261089	0.0994622	T_hyper	Intergenic	Intergenic	L1_Canis1|LINE|L1	lncRNA	-254768		NA	NA	0.02008	0.436874	-	Repeat
chr6_65501	chr6	65501	66000	4	21.6667	33.6393	-0.634438	-1.0042	4.9842e-05	0.0185885	T_hyper	Intergenic	Intergenic	L1_Carn2|LINE|L1	lncRNA	-252268		NA	NA	0.008032	0.374749	-	Repeat
chr6_84001	chr6	84001	84500	5	30.6667	48.459	-0.661486	-0.507031	0.00239168	0.0958846	T_hyper	Intergenic	Intergenic	Intergenic	lncRNA	-233768		NA	NA	0.008032	0.382766	-	Non-repeat
chr6_87501	chr6	87501	88000	5	40.6	63.7869	-0.652702	-0.124862	2.01062e-05	0.0126365	T_hyper	Intergenic	Intergenic	(TTTC)n|Simple_repeat|Simple_repeat	lncRNA	-230268		NA	NA	0.01004	0.43487	-	Repeat
chr6_94001	chr6	94001	94500	4	110.2	172.443	-0.648387	1.28106	0.000235007	0.0363682	T_hyper	Intergenic	Intergenic	L1_Carn2|LINE|L1	lncRNA	-223768		NA	NA	0.008032	0.410822	-	Repeat
chr6_95501	chr6	95501	96000	5	168.267	257.098	-0.613888	1.85578	0.00075137	0.0595731	T_hyper	Intergenic	Intergenic	L1_Canid_|LINE|L1	lncRNA	-222268		NA	NA	0.01004	0.370741	-	Repeat
chr6_96001	chr6	96001	96500	5	180.933	280.115	-0.632821	1.97586	0.000633488	0.0555507	T_hyper	Intergenic	Intergenic	L1_Canid_|LINE|L1	lncRNA	-221768		NA	NA	0.01004	0.39479	-	Repeat
chr6_135501	chr6	135501	136000	2	72.6	111.049	-0.614997	0.660161	0.000308727	0.0408549	T_hyper	Intergenic	Intergenic	L1_Carn2|LINE|L1	lncRNA	-182268		NA	NA	0.004016	0.382766	-	Repeat
chr6_163001	chr6	163001	163500	4	25.6	46.9508	-0.874633	-0.576946	6.21379e-07	0.00251657	T_hyper	Intergenic	Intergenic	L1_Carn2|LINE|L1	lncRNA	-154768		NA	NA	0.008032	0.360721	-	Repeat
chr6_164001	chr6	164001	164500	5	25.5333	46.5902	-0.867949	-0.586355	6.0749e-05	0.0203658	T_hyper	Intergenic	Intergenic	L1_Carn1|LINE|L1	lncRNA	-153768		NA	NA	0.01004	0.382766	-	Repeat
chr6_170501	chr6	170501	171000	5	9.06667	19.4262	-1.09159	-1.78394	6.82742e-07	0.00264035	T_hyper	Intergenic	Intergenic	L1MC3|LINE|L1	lncRNA	-147268		NA	NA	0.01004	0.344689	-	Repeat
chr6_171001	chr6	171001	171500	8	62.4	120.721	-0.953903	0.737239	2.77015e-05	0.0146964	T_hyper	Intergenic	Intergenic	L1_Canis1|LINE|L1	lncRNA	-146768		NA	NA	0.016064	0.41483	-	Repeat
chr6_177501	chr6	177501	178000	7	46.4667	80.2295	-0.789184	0.179303	3.63344e-06	0.00598121	T_hyper	Intergenic	Intergenic	L1_Canid_|LINE|L1	lncRNA	-140268		NA	NA	0.014056	0.378758	-	Repeat
chr6_179501	chr6	179501	180000	2	54.2	102.066	-0.914804	0.50414	0.000519492	0.0510999	T_hyper	Intergenic	Intergenic	L1_Canis1|LINE|L1	lncRNA	-138268		NA	NA	0.005277	0.402632	-	Repeat
chr6_2164001	chr6	2164001	2164500	9	12.5333	19.918	-0.665613	-1.70593	0.000211587	0.0348091	T_hyper	intron	protein_coding-intron (ENSCAFG00000011150, intron 8 of 10)	L1M5|LINE|L1	snRNA	237763	ENSCAFG00000011150	GALNT17	polypeptide N-acetylgalactosaminyltransferase 17 [Source:VGNC Symbol;Acc:VGNC:41092]	0.018072	0.374749	-	Repeat
chr6_5107501	chr6	5107501	5108000	8	16.8	25.4918	-0.60071	-1.37269	0.00192655	0.0877788	T_hyper	Intergenic	Intergenic	L1ME3A|LINE|L1	lncRNA	-153032		NA	NA	0.016064	0.372745	-	Repeat
chr6_5143501	chr6	5143501	5144000	9	21.2	32.6066	-0.621192	-1.04446	0.00178792	0.0851768	T_hyper	Intergenic	Intergenic	L1_Cf|LINE|L1	lncRNA	-189032		NA	NA	0.018072	0.432866	-	Repeat
chr6_7067501	chr6	7067501	7068000	10	16.0667	24.1803	-0.588338	-1.44147	3.18356e-05	0.0153969	T_hyper	intron	protein_coding-intron (ENSCAFG00000013367, intron 1 of 31)	L1_Canis1|LINE|L1	protein_coding	47867	ENSCAFG00000013367	HIP1	huntingtin interacting protein 1 [Source:VGNC Symbol;Acc:VGNC:41691]	0.02008	0.408818	-	Repeat
chr6_8782001	chr6	8782001	8782500	10	12.1333	18.6721	-0.619217	-1.7841	0.00060744	0.0546065	T_hyper	Intergenic	Intergenic	L1_Canis1|LINE|L1	protein_coding	-30498		NA	NA	0.02008	0.478958	-	Repeat
chr6_9797501	chr6	9797501	9798000	6	7.93333	16.8852	-1.08078	-1.96309	0.000923524	0.0648303	T_hyper	intron	protein_coding-intron (ENSCAFG00000014877, intron 4 of 12)	intron (NM_001003338, intron 4 of 12)	protein_coding	11018	ENSCAFG00000014877	CYP3A26	cytochrome P450 3A26 [Source:NCBI gene (formerly Entrezgene);Acc:415127]	0.012048	0.398798	-	Non-repeat
chr6_10445501	chr6	10445501	10446000	13	28.3333	42.5082	-0.58576	-0.678186	0.000344771	0.0426932	T_hyper	intron	protein_coding-intron (ENSCAFG00000015133, intron 1 of 17)	L1MB7|LINE|L1	snRNA	-21564	ENSCAFG00000015133	SMURF1	SMAD specific E3 ubiquitin protein ligase 1 [Source:VGNC Symbol;Acc:VGNC:46580]	0.026104	0.460922	-	Repeat
chr6_12057501	chr6	12057501	12058000	8	92.9333	142.328	-0.617062	1.012	0.0014756	0.078675	T_hyper	Intergenic	Intergenic	L1_Canid_|LINE|L1	protein_coding	7588		NA	NA	0.016064	0.42485	-	Repeat
chr6_12058001	chr6	12058001	12058500	9	34.5333	55.4262	-0.683699	-0.324016	0.00139337	0.0770247	T_hyper	Intergenic	Intergenic	Intergenic	protein_coding	7088		NA	NA	0.018072	0.390782	-	Non-repeat
chr6_12074001	chr6	12074001	12074500	8	87.6	133.361	-0.608398	0.920649	0.000369345	0.0440448	T_hyper	intron	protein_coding-intron (ENSCAFG00000029211, intron 2 of 4)	Intergenic	protein_coding	883	ENSCAFG00000029211	RBAK	RB associated KRAB zinc finger [Source:VGNC Symbol;Acc:VGNC:59397]	0.016064	0.398798	Shore	Non-repeat
chr6_14073501	chr6	14073501	14074000	13	12.4	19.377	-0.641401	-1.73876	0.0025936	0.0991757	T_hyper	Intergenic	Intergenic	Intergenic	miRNA	-90716		NA	NA	0.026104	0.430862	-	Non-repeat
chr6_14238001	chr6	14238001	14238500	9	10.3333	17.7049	-0.772585	-1.87067	0.000715471	0.0584601	T_hyper	intron	protein_coding-intron (ENSCAFG00000016284, intron 1 of 24)	Intergenic	protein_coding	28137	ENSCAFG00000016284	CARD11	caspase recruitment domain family member 11 [Source:VGNC Symbol;Acc:VGNC:38714]	0.018072	0.41483	-	Non-repeat
chr6_19347001	chr6	19347001	19347500	12	26.0667	40.1803	-0.624169	-0.760875	4.15954e-08	0.000578229	T_hyper	intron	protein_coding-intron (ENSCAFG00000017447, intron 1 of 9)	Intergenic	protein_coding	16408	ENSCAFG00000017462	NSMCE1	NSE1 homolog, SMC5-SMC6 complex component [Source:VGNC Symbol;Acc:VGNC:43988]	0.024096	0.406814	-	Non-repeat
chr6_20981501	chr6	20981501	20982000	9	10.4	15.8197	-0.601683	-1.99471	0.00015825	0.031055	T_hyper	Intergenic	Intergenic	L1_Canis1|LINE|L1	protein_coding	10773		NA	NA	0.018072	0.430862	Shelf	Repeat
chr6_21353501	chr6	21353501	21354000	11	12.2667	19.8033	-0.687948	-1.71613	2.3076e-05	0.0134799	T_hyper	intron	protein_coding-intron (ENSCAFG00000017531, intron 2 of 23)	AT_rich|Low_complexity|Low_complexity	protein_coding	830	ENSCAFG00000017531	TNRC6A	trinucleotide repeat containing adaptor 6A [Source:VGNC Symbol;Acc:VGNC:47699]	0.022088	0.368737	Shore	Repeat
chr6_22074501	chr6	22074501	22075000	9	13.2	20.6721	-0.645329	-1.65461	0.00219977	0.0925459	T_hyper	Intergenic	Intergenic	SINEC_c2|SINE|tRNA-Lys	protein_coding	-10288		NA	NA	0.018072	0.430862	-	Repeat
chr6_23972001	chr6	23972001	23972500	9	11.2	18.1475	-0.692655	-1.82987	0.000205516	0.0344042	T_hyper	intron	protein_coding-intron (ENSCAFG00000017787, intron 1 of 29)	L1_Canis1|LINE|L1	protein_coding	4070	ENSCAFG00000042713			0.018072	0.448898	-	Repeat
chr6_28198501	chr6	28198501	28199000	6	14.8	23.2131	-0.647878	-1.50273	0.000666415	0.056778	T_hyper	exon	protein_coding-exon (ENSCAFG00000018560, exon 3 of 26)	Intergenic	protein_coding	-12700	ENSCAFG00000018560	MYH11	myosin heavy chain 11 [Source:VGNC Symbol;Acc:VGNC:43536]	0.012048	0.372745	-	Non-repeat
chr6_28685001	chr6	28685001	28685500	7	15.4667	25.623	-0.726282	-1.38147	0.000145222	0.0298301	T_hyper	intron	protein_coding-intron (ENSCAFG00000018795, intron 20 of 22)	Intergenic	protein_coding	56077	ENSCAFG00000018795	PARN	poly(A)-specific ribonuclease [Source:VGNC Symbol;Acc:VGNC:53535]	0.014056	0.382766	-	Non-repeat
chr6_30524001	chr6	30524001	30524500	10	19.0667	28.623	-0.585371	-1.21582	0.00159581	0.0812072	T_hyper	intron	protein_coding-intron (ENSCAFG00000018849, intron 14 of 19)	Intergenic	protein_coding	297979	ENSCAFG00000018849	SNX29	sorting nexin 29 [Source:VGNC Symbol;Acc:VGNC:46635]	0.02008	0.521042	-	Non-repeat
chr6_30565001	chr6	30565001	30565500	11	27.8	45.0328	-0.695874	-0.613212	0.00190735	0.0874564	T_hyper	intron	protein_coding-intron (ENSCAFG00000018849, intron 14 of 19)	Intergenic	protein_coding	256979	ENSCAFG00000018849	SNX29	sorting nexin 29 [Source:VGNC Symbol;Acc:VGNC:46635]	0.022088	0.519038	-	Non-repeat
chr6_30601001	chr6	30601001	30601500	13	31.8	48.7541	-0.616771	-0.493841	5.14891e-06	0.00703407	T_hyper	intron	protein_coding-intron (ENSCAFG00000018849, intron 13 of 19)	Intergenic	protein_coding	220979	ENSCAFG00000018849	SNX29	sorting nexin 29 [Source:VGNC Symbol;Acc:VGNC:46635]	0.026104	0.442886	-	Non-repeat
chr6_32884001	chr6	32884001	32884500	11	11.8667	19.6885	-0.727248	-1.72825	6.26424e-05	0.0206604	T_hyper	Intergenic	Intergenic	Intergenic	lncRNA	-34239		NA	NA	0.022088	0.440882	-	Non-repeat
chr6_32974501	chr6	32974501	32975000	9	11.3333	21.9672	-0.950079	-1.60965	0.000106869	0.026446	T_hyper	Intergenic	Intergenic	Charlie4a|DNA|hAT-Charlie	lncRNA	-41643		NA	NA	0.018072	0.416834	-	Repeat
chr6_33537001	chr6	33537001	33537500	8	11.9333	18.6066	-0.638033	-1.79095	0.00179178	0.0852258	T_hyper	Intergenic	Intergenic	L2b|LINE|L2	protein_coding	-26172		NA	NA	0.016064	0.44489	-	Repeat
chr6_33578501	chr6	33578501	33579000	10	18.0667	27.623	-0.611478	-1.26706	0.000119357	0.0276473	T_hyper	Intergenic	Intergenic	Intergenic	protein_coding	-67672		NA	NA	0.02008	0.460922	Shelf	Non-repeat
chr6_39723501	chr6	39723501	39724000	13	30.5333	47.3279	-0.632654	-0.536955	7.47721e-05	0.0222894	T_hyper	intron	protein_coding-intron (ENSCAFG00000019603, intron 2 of 11)	Intergenic	protein_coding	27309	ENSCAFG00000019603	LMF1	lipase maturation factor 1 [Source:VGNC Symbol;Acc:VGNC:54038]	0.026104	0.490982	Shore	Non-repeat
chr6_41375501	chr6	41375501	41376000	11	15.2667	25.459	-0.735621	-1.39116	2.80618e-06	0.00537561	T_hyper	intron	lncRNA-intron (ENSCAFG00000043302, intron 1 of 1)	L1_Canis1|LINE|L1	lncRNA	-23910	ENSCAFG00000043302			0.022088	0.452906	-	Repeat
chr6_41825001	chr6	41825001	41825500	9	16.4	27.8197	-0.760296	-1.27599	4.4722e-06	0.00660925	T_hyper	Intergenic	Intergenic	Intergenic	protein_coding	-2289		NA	NA	0.018072	0.40481	Shore	Non-repeat
chr6_43067001	chr6	43067001	43067500	8	33.2667	58.1967	-0.807424	-0.271634	0.000635915	0.0556355	T_hyper	Intergenic	Intergenic	L1_Canis1|LINE|L1	miRNA	-8469		NA	NA	0.016064	0.410822	-	Repeat
chr6_43068001	chr6	43068001	43068500	8	125.8	217	-0.788749	1.59097	0.000555351	0.0525445	T_hyper	Intergenic	Intergenic	SINEC_Cf|SINE|tRNA-Lys	miRNA	-7469		NA	NA	0.016064	0.460922	-	Repeat
chr6_43068501	chr6	43068501	43069000	11	131.4	213.59	-0.702989	1.57891	0.00110923	0.070085	T_hyper	Intergenic	Intergenic	L1_Canis1|LINE|L1	miRNA	-6969		NA	NA	0.022088	0.408818	-	Repeat
chr6_43072001	chr6	43072001	43072500	9	50.4	95.2131	-0.919369	0.405602	0.00101679	0.0675035	T_hyper	Intergenic	Intergenic	L1_Canis1|LINE|L1	miRNA	-3469		NA	NA	0.018072	0.446894	-	Repeat
chr6_43072501	chr6	43072501	43073000	8	14.5333	26.8361	-0.882313	-1.33731	0.00031479	0.0411292	T_hyper	Intergenic	Intergenic	L1_Canis1|LINE|L1	miRNA	-2969		NA	NA	0.016064	0.41483	-	Repeat
chr6_43073001	chr6	43073001	43073500	7	36.3333	67.1475	-0.887068	-0.0813282	0.000240113	0.0366683	T_hyper	Intergenic	Intergenic	L1_Canis1|LINE|L1	miRNA	-2469		NA	NA	0.014056	0.406814	-	Repeat
chr6_43073501	chr6	43073501	43074000	6	102.2	164.246	-0.686746	1.20653	0.00237887	0.0956719	T_hyper	Intergenic	Intergenic	L1_Canis1|LINE|L1	miRNA	-1969		NA	NA	0.012048	0.40481	-	Repeat
chr6_43074001	chr6	43074001	43074500	6	98.8667	158.344	-0.681767	1.15506	0.000942344	0.0653924	T_hyper	Intergenic	Intergenic	Intergenic	miRNA	-1469		NA	NA	0.01004	0.54509	-	Non-repeat
chr6_44087001	chr6	44087001	44087500	7	13.6667	21.1311	-0.626334	-1.62399	0.000318428	0.04128	T_hyper	Intergenic	Intergenic	Intergenic	protein_coding	-156666		NA	NA	0.014056	0.346693	Shelf	Non-repeat
chr6_46194501	chr6	46194501	46195000	9	14.0667	21.6721	-0.621487	-1.5902	0.00147007	0.0785708	T_hyper	intron	lncRNA-intron (ENSCAFG00000049154, intron 1 of 3)	SINEC_b2|SINE|tRNA-Lys	lncRNA	-1552	ENSCAFG00000049154			0.018072	0.41483	-	Repeat
chr6_47674501	chr6	47674501	47675000	9	17.3333	26.2623	-0.598293	-1.33282	0.000307631	0.0407965	T_hyper	Intergenic	Intergenic	L1_Canis1|LINE|L1	lncRNA	-38004		NA	NA	0.018072	0.458918	-	Repeat
chr6_49128501	chr6	49128501	49129000	8	9.86667	16.3279	-0.722008	-1.96878	0.000175377	0.0322651	T_hyper	intron	protein_coding-intron (ENSCAFG00000019995, intron 6 of 7)	Intergenic	protein_coding	32856	ENSCAFG00000019995	DPH5	diphthamide biosynthesis 5 [Source:VGNC Symbol;Acc:VGNC:40069]	0.016064	0.442886	-	Non-repeat
chr6_49155001	chr6	49155001	49155500	8	11.5333	21.2787	-0.879326	-1.64411	2.76055e-06	0.00534794	T_hyper	intron	protein_coding-intron (ENSCAFG00000019998, intron 10 of 11)	Intergenic	protein_coding	59356	ENSCAFG00000019998	SLC30A7	solute carrier family 30 member 7 [Source:VGNC Symbol;Acc:VGNC:46352]	0.014056	0.398798	Shelf	Non-repeat
chr6_49905001	chr6	49905001	49905500	10	13.0667	20.6557	-0.658373	-1.65747	0.00069897	0.0579629	T_hyper	intron	protein_coding-intron (ENSCAFG00000020026, intron 9 of 10)	Intergenic	protein_coding	22387	ENSCAFG00000020026	MFSD14A	major facilitator superfamily domain containing 14A [Source:VGNC Symbol;Acc:VGNC:54046]	0.02008	0.416834	-	Non-repeat
chr6_52371001	chr6	52371001	52371500	5	12.6	23.3934	-0.888816	-1.52071	0.00219841	0.0925167	T_hyper	intron	protein_coding-intron (ENSCAFG00000020062, intron 17 of 22)	SINEC_c2|SINE|tRNA-Lys	protein_coding	90595	ENSCAFG00000020062	DPYD	dihydropyrimidine dehydrogenase [Source:VGNC Symbol;Acc:VGNC:40081]	0.01004	0.390782	-	Repeat
chr6_52371501	chr6	52371501	52372000	9	18.1333	31.8197	-0.809374	-1.10108	0.00157188	0.0807321	T_hyper	intron	protein_coding-intron (ENSCAFG00000020062, intron 17 of 22)	Intergenic	protein_coding	91095	ENSCAFG00000020062	DPYD	dihydropyrimidine dehydrogenase [Source:VGNC Symbol;Acc:VGNC:40081]	0.018072	0.44489	-	Non-repeat
chr6_56185001	chr6	56185001	56185500	3	12.3333	21.2623	-0.78203	-1.63461	0.000930765	0.0650457	T_hyper	intron	protein_coding-intron (ENSCAFG00000020148, intron 1 of 3)	SINEC_c1|SINE|tRNA-Lys	protein_coding	10532	ENSCAFG00000020148	DIPK1A	divergent protein kinase domain 1A [Source:VGNC Symbol;Acc:VGNC:40691]	0.006024	0.380762	-	Repeat
chr6_56185501	chr6	56185501	56186000	5	12.9333	22.6393	-0.804317	-1.55471	0.000550866	0.0523583	T_hyper	intron	protein_coding-intron (ENSCAFG00000020148, intron 1 of 3)	Intergenic	protein_coding	11032	ENSCAFG00000020148	DIPK1A	divergent protein kinase domain 1A [Source:VGNC Symbol;Acc:VGNC:40691]	0.01004	0.322645	-	Non-repeat
chr6_57116001	chr6	57116001	57116500	9	10.2	16.7705	-0.712633	-1.93368	0.00135074	0.0761007	T_hyper	intron	protein_coding-intron (ENSCAFG00000020179, intron 4 of 17)	Intergenic	protein_coding	-15674	ENSCAFG00000020179	TGFBR3	transforming growth factor beta receptor 3 [Source:VGNC Symbol;Acc:VGNC:54077]	0.018072	0.430862	-	Non-repeat
chr6_57773501	chr6	57773501	57774000	9	32.1333	48.5082	-0.594977	-0.49754	0.000408815	0.0462488	T_hyper	exon	protein_coding-exon (ENSCAFG00000020190, exon 4 of 7)	Intergenic	lncRNA	-66381	ENSCAFG00000020190	ZNF644	zinc finger protein 644 [Source:VGNC Symbol;Acc:VGNC:48784]	0.018072	0.370741	-	Non-repeat
chr6_57858501	chr6	57858501	57859000	10	12.4	23.623	-0.925147	-1.51178	0.000293931	0.0400174	T_hyper	TTS	lncRNA-TTS (ENSCAFG00000042166)	Intergenic	lncRNA	18619	ENSCAFG00000042166			0.02008	0.45491	Shelf	Non-repeat
chr6_59012501	chr6	59012501	59013000	13	23.3333	36.4426	-0.642697	-0.896847	0.00112939	0.0706196	T_hyper	Intergenic	Intergenic	Intergenic	protein_coding	26183		NA	NA	0.026104	0.436874	-	Non-repeat
chr6_60120001	chr6	60120001	60120500	9	19.7333	30.0492	-0.606089	-1.15313	0.00075168	0.0595769	T_hyper	intron	lncRNA-intron (ENSCAFG00000046095, intron 2 of 2)	Intergenic	lncRNA	33057	ENSCAFG00000046095			0.018072	0.428858	-	Non-repeat
chr6_60315001	chr6	60315001	60315500	11	20.9333	32.918	-0.652848	-1.03585	0.000170076	0.0319549	T_hyper	intron	lncRNA-intron (ENSCAFG00000036914, intron 1 of 2)	Intergenic	lncRNA	-1932	ENSCAFG00000036914			0.022088	0.442886	-	Non-repeat
chr6_60502001	chr6	60502001	60502500	9	15.5333	24.7213	-0.668688	-1.42222	0.000734084	0.0590265	T_hyper	intron	lncRNA-intron (ENSCAFG00000034745, intron 1 of 1)	Intergenic	lncRNA	35474	ENSCAFG00000034745			0.018072	0.438878	-	Non-repeat
chr6_60790001	chr6	60790001	60790500	4	16.6	26.4426	-0.670413	-1.33261	0.000393768	0.0454569	T_hyper	intron	protein_coding-intron (ENSCAFG00000020233, intron 3 of 3)	SINEC_a2|SINE|tRNA-Lys	snRNA	64937	ENSCAFG00000020233	LMO4	LIM domain only 4 [Source:VGNC Symbol;Acc:VGNC:42724]	0.008032	0.330661	-	Repeat
chr6_60911501	chr6	60911501	60912000	10	9.06667	16.082	-0.820614	-1.99921	4.60185e-05	0.0179927	T_hyper	intron	protein_coding-intron (ENSCAFG00000020233, intron 1 of 3)	Intergenic	protein_coding	-4590	ENSCAFG00000020233	LMO4	LIM domain only 4 [Source:VGNC Symbol;Acc:VGNC:42724]	0.02008	0.370741	Shore	Non-repeat
chr6_62957501	chr6	62957501	62958000	17	10	21	-1.06361	-1.68018	0.00116903	0.0715136	T_hyper	intron	protein_coding-intron (ENSCAFG00000020297, intron 1 of 13)	Intergenic	protein_coding	947	ENSCAFG00000020297	MCOLN2	mucolipin TRP cation channel 2 [Source:HGNC Symbol;Acc:HGNC:13357]	0.034137	0.527054	CpG Island	Non-repeat
chr6_65599001	chr6	65599001	65599500	9	13.9333	21.8033	-0.643833	-1.58503	0.000103249	0.0260451	T_hyper	TTS	protein_coding-TTS (ENSCAFG00000020330)	intron (NM_001190488, intron 20 of 20)	lncRNA	-37447	ENSCAFG00000020330	ADGRL2	adhesion G protein-coupled receptor L2 [Source:VGNC Symbol;Acc:VGNC:37651]	0.018072	0.352705	Shore	Non-repeat
chr6_68668001	chr6	68668001	68668500	9	10.1333	16.0984	-0.663712	-1.98001	0.000119492	0.0276533	T_hyper	Intergenic	Intergenic	L1_Cf|LINE|L1	snRNA	-18927		NA	NA	0.018072	0.39479	-	Repeat
chr6_69338001	chr6	69338001	69338500	13	18.7333	28.7869	-0.619125	-1.21251	0.000687267	0.057591	T_hyper	intron	protein_coding-intron (ENSCAFG00000020380, intron 10 of 13)	Intergenic	protein_coding	119051	ENSCAFG00000020380	AK5	adenylate kinase 5 [Source:VGNC Symbol;Acc:VGNC:37747]	0.026104	0.374749	-	Non-repeat
chr6_69693001	chr6	69693001	69693500	9	10	16.8852	-0.750669	-1.92944	0.000122409	0.0279777	T_hyper	Intergenic	Intergenic	Intergenic	protein_coding	120231		NA	NA	0.018072	0.458918	-	Non-repeat
chr6_70202501	chr6	70202501	70203000	4	11.2667	19.082	-0.756269	-1.77239	0.000556614	0.0525787	T_hyper	intron	protein_coding-intron (ENSCAFG00000020387, intron 3 of 4)	MER58C|DNA|hAT-Charlie	snRNA	-186462	ENSCAFG00000020387	ST6GALNAC3	ST6 N-acetylgalactosaminide alpha-2,6-sialyltransferase 3 [Source:VGNC Symbol;Acc:VGNC:46859]	0.008032	0.336673	-	Repeat
chr6_70203001	chr6	70203001	70203500	12	13.2667	20.3934	-0.61805	-1.66942	0.00200628	0.0891665	T_hyper	intron	protein_coding-intron (ENSCAFG00000020387, intron 3 of 4)	MIRb|SINE|MIR	snRNA	-186962	ENSCAFG00000020387	ST6GALNAC3	ST6 N-acetylgalactosaminide alpha-2,6-sialyltransferase 3 [Source:VGNC Symbol;Acc:VGNC:46859]	0.022088	0.470942	-	Repeat
chr6_71808001	chr6	71808001	71808500	10	14.1333	22.0492	-0.639856	-1.56965	0.000441516	0.0477384	T_hyper	Intergenic	Intergenic	Intergenic	protein_coding	61989		NA	NA	0.02008	0.358717	-	Non-repeat
chr6_71849501	chr6	71849501	71850000	9	22.5333	34.0984	-0.597373	-0.981037	0.000216455	0.0351503	T_hyper	intron	protein_coding-intron (ENSCAFG00000020408, intron 23 of 24)	intron (NM_001204812, intron 23 of 24)	protein_coding	103489	ENSCAFG00000020408	TNNI3K	TNNI3 interacting kinase [Source:NCBI gene (formerly Entrezgene);Acc:100533996]	0.018072	0.378758	Shelf	Non-repeat
chr6_72454001	chr6	72454001	72454500	7	10.2	17.3279	-0.759951	-1.89729	0.00223548	0.0930988	T_hyper	Intergenic	Intergenic	Intergenic	lncRNA	-127719		NA	NA	0.014056	0.344689	-	Non-repeat
chr6_73825001	chr6	73825001	73825500	12	18.9333	28.7213	-0.600455	-1.2133	0.0011743	0.0716956	T_hyper	intron	protein_coding-intron (ENSCAFG00000020411, intron 1 of 6)	Intergenic	lncRNA	-66128	ENSCAFG00000020411	NEGR1	neuronal growth regulator 1 [Source:VGNC Symbol;Acc:VGNC:54049]	0.024096	0.482966	Shore	Non-repeat
chr6_74299001	chr6	74299001	74299500	16	33.0667	51.8689	-0.649916	-0.412424	7.92678e-06	0.00835474	T_hyper	intron	protein_coding-intron (ENSCAFG00000020411, intron 2 of 5)	Intergenic	protein_coding	145910	ENSCAFG00000020411	NEGR1	neuronal growth regulator 1 [Source:VGNC Symbol;Acc:VGNC:54049]	0.032129	0.438878	-	Non-repeat
chr6_74950001	chr6	74950001	74950500	8	15.9333	25.0984	-0.653981	-1.40021	4.20541e-05	0.017339	T_hyper	Intergenic	Intergenic	L1MA9|LINE|L1	miRNA	68650		NA	NA	0.016064	0.392786	-	Repeat
chr6_75028501	chr6	75028501	75029000	9	11.2667	17.1148	-0.600478	-1.89393	0.0020879	0.0906089	T_hyper	Intergenic	Intergenic	LTR16C|LTR|ERVL	lncRNA	98179		NA	NA	0.018072	0.480962	-	Repeat
chr6_75488001	chr6	75488001	75488500	7	13.9333	21.9672	-0.65457	-1.57655	7.81371e-05	0.0227446	T_hyper	intron	protein_coding-intron (ENSCAFG00000020423, intron 3 of 9)	Intergenic	protein_coding	3852	ENSCAFG00000020423	SRSF11	serine and arginine rich splicing factor 11 [Source:VGNC Symbol;Acc:VGNC:46817]	0.014056	0.354709	-	Non-repeat
chr6_77012501	chr6	77012501	77013000	18	59	89.8689	-0.608388	0.361978	0.000150945	0.0303445	T_hyper	Intergenic	Intergenic	MIRb|SINE|MIR	lncRNA	-15804		NA	NA	0.036145	0.509018	Shore	Repeat
chr6_77015501	chr6	77015501	77016000	8	12.0667	19.5246	-0.691508	-1.735	0.0013607	0.0763175	T_hyper	Intergenic	Intergenic	Intergenic	lncRNA	-12804		NA	NA	0.016064	0.330661	Shelf	Non-repeat
chr6_77065001	chr6	77065001	77065500	10	12.1333	21.7377	-0.836946	-1.6118	2.84052e-06	0.0053912	T_hyper	intron	protein_coding-intron (ENSCAFG00000020432, intron 1 of 11)	L1_Carn7|LINE|L1	protein_coding	11909	ENSCAFG00000020432	WLS	Wnt ligand secretion mediator [Source:VGNC Symbol;Acc:VGNC:48417]	0.02008	0.432866	Shore	Repeat
chr6_77181001	chr6	77181001	77181500	8	17	25.6885	-0.594366	-1.36188	0.00074745	0.0594424	T_hyper	intron	protein_coding-intron (ENSCAFG00000020432, intron 11 of 11)	L1MD2|LINE|L1	protein_coding	127909	ENSCAFG00000020432	WLS	Wnt ligand secretion mediator [Source:VGNC Symbol;Acc:VGNC:48417]	0.016064	0.376754	Shelf	Repeat
chr7_2455001	chr7	2455001	2455500	6	14.6	22.3934	-0.615557	-1.54622	0.00176162	0.0846815	T_hyper	Intergenic	Intergenic	L1ME3C|LINE|L1	protein_coding	-22648		NA	NA	0.012048	0.312625	-	Repeat
chr7_3299501	chr7	3299501	3300000	3	12.1333	18.4918	-0.605416	-1.79494	0.00117676	0.0717491	T_hyper	intron	lncRNA-intron (ENSCAFG00000034876, intron 1 of 2)	Intergenic	pseudogene	-18237	ENSCAFG00000034876			0.006024	0.370741	-	Non-repeat
chr7_3300001	chr7	3300001	3300500	7	12.8667	19.541	-0.600607	-1.72285	0.000762675	0.0599586	T_hyper	intron	lncRNA-intron (ENSCAFG00000034876, intron 1 of 2)	Intergenic	pseudogene	-18737	ENSCAFG00000034876			0.014056	0.354709	-	Non-repeat
chr7_4303501	chr7	4303501	4304000	12	17.6	27.6393	-0.649576	-1.27131	0.000105412	0.0263185	T_hyper	Intergenic	Intergenic	Intergenic	protein_coding	-64667		NA	NA	0.024096	0.386774	-	Non-repeat
chr7_4867501	chr7	4867501	4868000	8	12.1333	19.3443	-0.670089	-1.74434	0.00058676	0.053762	T_hyper	Intergenic	Intergenic	L1_Canis1|LINE|L1	protein_coding	28260		NA	NA	0.016064	0.39479	-	Repeat
chr7_8204501	chr7	8204501	8205000	9	15.8667	24.4262	-0.620932	-1.43213	5.57899e-05	0.0195348	T_hyper	intron	lncRNA-intron (ENSCAFG00000033501, intron 2 of 3)	Intergenic	lncRNA	-21850	ENSCAFG00000033501			0.018072	0.422846	-	Non-repeat
chr7_8493001	chr7	8493001	8493500	6	13.8667	21.377	-0.622564	-1.60802	0.000976089	0.0663955	T_hyper	intron	protein_coding-intron (ENSCAFG00000011997, intron 4 of 12)	SINEC_a2|SINE|tRNA-Lys	protein_coding	3352	ENSCAFG00000011997	UTP25	UTP25 small subunit processor component [Source:VGNC Symbol;Acc:VGNC:55764]	0.012048	0.362725	-	Repeat
chr7_9203001	chr7	9203001	9203500	5	10.6	16.6393	-0.646589	-1.93595	0.00155306	0.0802627	T_hyper	intron	protein_coding-intron (ENSCAFG00000012038, intron 10 of 10)	Charlie2b|DNA|hAT-Charlie	snRNA	-231743	ENSCAFG00000012038	HHAT	hedgehog acyltransferase [Source:VGNC Symbol;Acc:VGNC:41679]	0.01004	0.298597	-	Repeat
chr7_11731501	chr7	11731501	11732000	5	9.13333	19.8689	-1.11367	-1.75666	1.12294e-07	0.000976197	T_hyper	Intergenic	Intergenic	L1_Cf|LINE|L1	lncRNA	-36973		NA	NA	0.01004	0.348697	-	Repeat
chr7_14653501	chr7	14653501	14654000	8	11.0667	16.7869	-0.598063	-1.91854	0.00157579	0.0807695	T_hyper	Intergenic	Intergenic	tRNA-Lys-AAG|tRNA|tRNA	snRNA	-13239		NA	NA	0.016064	0.446894	-	Non-repeat
chr7_16148501	chr7	16148501	16149000	12	17.2	26.918	-0.644801	-1.30594	1.41855e-05	0.0108753	T_hyper	Intergenic	Intergenic	L1_Cf|LINE|L1	protein_coding	-43254		NA	NA	0.024096	0.452906	-	Repeat
chr7_20536001	chr7	20536001	20536500	8	15.2667	25.7049	-0.749762	-1.37997	0.000129221	0.0284942	T_hyper	intron	protein_coding-intron (ENSCAFG00000013894, intron 1 of 14)	L1_Cf|LINE|L1	protein_coding	9804	ENSCAFG00000013894	SOAT1	sterol O-acyltransferase 1 [Source:VGNC Symbol;Acc:VGNC:46646]	0.016064	0.392786	-	Repeat
chr7_21349501	chr7	21349501	21350000	10	10.6667	16.5738	-0.631998	-1.93916	0.000972492	0.066307	T_hyper	promoter-TSS	protein_coding-promoter-TSS (ENSCAFG00000014046)	Intergenic	protein_coding	-17411	ENSCAFG00000014046	RASAL2	RAS protein activator like 2 [Source:VGNC Symbol;Acc:VGNC:45362]	0.02008	0.456914	-	Non-repeat
chr7_24556001	chr7	24556001	24556500	8	13.2	21.377	-0.692898	-1.61683	0.000271318	0.0386486	T_hyper	exon	protein_coding-exon (ENSCAFG00000047576, exon 1 of 1)	L1_Cf|LINE|L1	protein_coding	524	ENSCAFG00000047576			0.016064	0.374749	-	Repeat
chr7_28140501	chr7	28140501	28141000	23	21	47.5574	-1.17637	-0.591104	3.21786e-10	3.26059e-05	T_hyper	Intergenic	Intergenic	Intergenic	protein_coding	-2550		NA	NA	0.046185	0.531062	CpG Island	Non-repeat
chr7_29667501	chr7	29667501	29668000	12	20.3333	30.6557	-0.591804	-1.12438	0.00084703	0.0627627	T_hyper	Intergenic	Intergenic	L1_Canis1|LINE|L1	snRNA	62703		NA	NA	0.024096	0.442886	-	Repeat
chr7_30676001	chr7	30676001	30676500	12	10.5333	18.918	-0.839384	-1.7932	0.000198663	0.0339192	T_hyper	intron	protein_coding-intron (ENSCAFG00000031390, intron 5 of 5)	Intergenic	protein_coding	65233	ENSCAFG00000031390	MPZL1	myelin protein zero like 1 [Source:VGNC Symbol;Acc:VGNC:43354]	0.024096	0.466934	-	Non-repeat
chr7_31020501	chr7	31020501	31021000	9	10.7333	16.2131	-0.591979	-1.96206	0.000636087	0.0556408	T_hyper	intron	protein_coding-intron (ENSCAFG00000015512, intron 7 of 15)	SINEC_Cf3|SINE|tRNA-Lys	protein_coding	53738	ENSCAFG00000015512	POU2F1	POU class 2 homeobox 1 [Source:VGNC Symbol;Acc:VGNC:44826]	0.018072	0.442886	-	Repeat
chr7_34358501	chr7	34358501	34359000	10	15.4	26.2459	-0.7671	-1.35429	0.000122315	0.0279761	T_hyper	intron	protein_coding-intron (ENSCAFG00000015789, intron 1 of 18)	L1_Canis1|LINE|L1	miRNA	-43857	ENSCAFG00000015789	CEP170	centrosomal protein 170 [Source:VGNC Symbol;Acc:VGNC:39122]	0.02008	0.38477	-	Repeat
chr7_35582001	chr7	35582001	35582500	7	12.1333	19.7049	-0.696412	-1.72356	0.000803666	0.0613071	T_hyper	intron	protein_coding-intron (ENSCAFG00000015817, intron 9 of 21)	Intergenic	protein_coding	104581	ENSCAFG00000015817	CATSPERE	catsper channel auxiliary subunit epsilon [Source:VGNC Symbol;Acc:VGNC:38749]	0.014056	0.386774	-	Non-repeat
chr7_35904001	chr7	35904001	35904500	9	10.4	19.0164	-0.865223	-1.78918	3.81576e-05	0.0166169	T_hyper	Intergenic	Intergenic	Intergenic	protein_coding	-44989		NA	NA	0.018072	0.358717	-	Non-repeat
chr7_35982001	chr7	35982001	35982500	7	12.4667	19.7541	-0.661411	-1.71605	0.000354503	0.0431773	T_hyper	intron	protein_coding-intron (ENSCAFG00000029154, intron 1 of 6)	Intergenic	miRNA	-14057	ENSCAFG00000029154			0.014056	0.396794	-	Non-repeat
chr7_37248501	chr7	37248501	37249000	9	18.4667	28.3607	-0.618012	-1.23245	9.3557e-06	0.00910434	T_hyper	intron	protein_coding-intron (ENSCAFG00000029171, intron 1 of 11)	Intergenic	protein_coding	1827	ENSCAFG00000029171	SMYD3	SET and MYND domain containing 3 [Source:HGNC Symbol;Acc:HGNC:15513]	0.018072	0.39479	CpG Island	Non-repeat
chr7_37575001	chr7	37575001	37575500	13	37.4667	58.4918	-0.643382	-0.244548	4.96018e-06	0.00691173	T_hyper	intron	protein_coding-intron (ENSCAFG00000015937, intron 20 of 35)	Intergenic	snRNA	10985	ENSCAFG00000015937	AHCTF1	AT-hook containing transcription factor 1 [Source:VGNC Symbol;Acc:VGNC:37723]	0.026104	0.45491	-	Non-repeat
chr7_38166001	chr7	38166001	38166500	13	12.8	20.1639	-0.652859	-1.68856	0.00170473	0.0835618	T_hyper	intron	protein_coding-intron (ENSCAFG00000016039, intron 1 of 10)	Intergenic	protein_coding	-3068	ENSCAFG00000016039	PSEN2	presenilin 2 [Source:VGNC Symbol;Acc:VGNC:45086]	0.026104	0.416834	CpG Island	Non-repeat
chr7_45930001	chr7	45930001	45930500	2	25.6667	42.082	-0.713103	-0.708616	0.000566933	0.0530182	T_hyper	TTS	protein_coding-TTS (ENSCAFG00000046283)	L1_Cf|LINE|L1	protein_coding	3289	ENSCAFG00000046283			0.004016	0.40481	-	Repeat
chr7_45930501	chr7	45930501	45931000	11	51.4	81.541	-0.667078	0.217365	0.000375166	0.0444314	T_hyper	Intergenic	Intergenic	L1_Cf|LINE|L1	protein_coding	3789		NA	NA	0.022088	0.42485	-	Repeat
chr7_46299001	chr7	46299001	46299500	10	21.5333	32.3115	-0.585348	-1.05239	0.000131953	0.0287112	T_hyper	intron	protein_coding-intron (ENSCAFG00000017676, intron 2 of 5)	Intergenic	protein_coding	78754	ENSCAFG00000017676	SETBP1	SET binding protein 1 [Source:VGNC Symbol;Acc:VGNC:46051]	0.02008	0.392786	-	Non-repeat
chr7_46448501	chr7	46448501	46449000	7	13.2667	20.5902	-0.632157	-1.65842	0.00201052	0.089253	T_hyper	Intergenic	Intergenic	L1_Cf|LINE|L1	lncRNA	70382		NA	NA	0.014056	0.390782	-	Repeat
chr7_54881501	chr7	54881501	54882000	11	23.5333	36.1803	-0.620659	-0.903189	0.000388628	0.0451078	T_hyper	exon	protein_coding-exon (ENSCAFG00000017942, exon 4 of 9)	Intergenic	protein_coding	58677	ENSCAFG00000017942	MAPRE2	microtubule associated protein RP/EB family member 2 [Source:VGNC Symbol;Acc:VGNC:43010]	0.022088	0.46493	-	Non-repeat
chr7_58640501	chr7	58640501	58641000	8	11	17	-0.624704	-1.90568	0.000535753	0.0517829	T_hyper	intron	lncRNA-intron (ENSCAFG00000050075, intron 1 of 2)	L1_Carn7|LINE|L1	lncRNA	74176	ENSCAFG00000050075			0.016064	0.396794	-	Repeat
chr7_59516001	chr7	59516001	59516500	8	43.5333	65.3115	-0.586594	-0.0828466	0.00158335	0.0809294	T_hyper	Intergenic	Intergenic	L1_Canis1|LINE|L1	snRNA	115821		NA	NA	0.016064	0.44489	-	Repeat
chr7_63544001	chr7	63544001	63544500	9	16.0667	25.3443	-0.655818	-1.38763	4.15385e-05	0.01723	T_hyper	Intergenic	Intergenic	Intergenic	lncRNA	-53895		NA	NA	0.018072	0.390782	-	Non-repeat
chr7_64454001	chr7	64454001	64454500	12	26.4	40.3934	-0.613461	-0.7523	0.000197937	0.0338423	T_hyper	intron	protein_coding-intron (ENSCAFG00000018173, intron 47 of 74)	Intergenic	protein_coding	-147310	ENSCAFG00000018173	LAMA3	laminin subunit alpha 3 [Source:VGNC Symbol;Acc:VGNC:42566]	0.024096	0.448898	-	Non-repeat
chr7_65242501	chr7	65242501	65243000	9	21.0667	33.9508	-0.688083	-0.998507	1.24465e-05	0.0102511	T_hyper	exon	protein_coding-exon (ENSCAFG00000018216, exon 11 of 19)	Intergenic	snRNA	39603	ENSCAFG00000018216	RBBP8	RB binding protein 8, endonuclease [Source:VGNC Symbol;Acc:VGNC:45394]	0.018072	0.410822	-	Non-repeat
chr7_65959501	chr7	65959501	65960000	13	23.2	34.9016	-0.588916	-0.948416	8.92355e-06	0.00887776	T_hyper	Intergenic	Intergenic	Intergenic	lncRNA	-83614		NA	NA	0.026104	0.486974	Shore	Non-repeat
chr7_70211501	chr7	70211501	70212000	10	10	16.4754	-0.715675	-1.95672	0.000838023	0.0624901	T_hyper	intron	protein_coding-intron (ENSCAFG00000018531, intron 5 of 10)	Intergenic	pseudogene	-130778	ENSCAFG00000018531	DLGAP1	DLG associated protein 1 [Source:VGNC Symbol;Acc:VGNC:39979]	0.02008	0.42485	-	Non-repeat
chr7_76149001	chr7	76149001	76149500	10	10.3333	17.6557	-0.768139	-1.87399	0.000272384	0.0386749	T_hyper	Intergenic	Intergenic	L1_Carn7|LINE|L1	lncRNA	13588		NA	NA	0.02008	0.392786	-	Repeat
chr7_79526001	chr7	79526001	79526500	13	19.8667	32.3934	-0.704417	-1.06428	1.9115e-05	0.0123747	T_hyper	intron	protein_coding-intron (ENSCAFG00000019062, intron 13 of 16)	Intergenic	protein_coding	-180454	ENSCAFG00000019062	DYM	dymeclin [Source:VGNC Symbol;Acc:VGNC:40142]	0.026104	0.448898	-	Non-repeat
chr7_79982001	chr7	79982001	79982500	8	16.5333	26.4754	-0.677545	-1.33211	6.01066e-05	0.0202394	T_hyper	intron	protein_coding-intron (ENSCAFG00000019076, intron 1 of 11)	Intergenic	protein_coding	6158	ENSCAFG00000019076	CTIF	cap binding complex dependent translation initiation factor [Source:VGNC Symbol;Acc:VGNC:39698]	0.016064	0.366733	-	Non-repeat
chr8_65501	chr8	65501	66000	9	8.86667	16.918	-0.925137	-1.9455	2.96878e-06	0.00553255	T_hyper	Intergenic	Intergenic	L1_Canis1|LINE|L1	lncRNA	16972		NA	NA	0.018072	0.452906	-	Repeat
chr8_84501	chr8	84501	85000	7	23.4667	38.2131	-0.703518	-0.839115	0.00122784	0.0729804	T_hyper	Intergenic	Intergenic	Intergenic	lncRNA	-2028		NA	NA	0.014056	0.338677	-	Non-repeat
chr8_1425501	chr8	1425501	1426000	18	38.9333	58.4262	-0.586226	-0.238822	4.42843e-05	0.0176576	T_hyper	Intergenic	Intergenic	L1MA9|LINE|L1	protein_coding	61398		NA	NA	0.036145	0.503006	-	Repeat
chr8_2312501	chr8	2312501	2313000	7	13.6667	24.2623	-0.825144	-1.46535	1.35173e-05	0.0107278	T_hyper	TTS	protein_coding-TTS (ENSCAFG00000024337)	L1MB1|LINE|L1	protein_coding	1212	ENSCAFG00000024337			0.014056	0.386774	-	Repeat
chr8_2313001	chr8	2313001	2313500	11	42.7333	65.2787	-0.612331	-0.0874348	0.000675274	0.0571071	T_hyper	TTS	protein_coding-TTS (ENSCAFG00000024337)	Intergenic	protein_coding	1712	ENSCAFG00000024337			0.022088	0.354709	-	Non-repeat
chr8_2314001	chr8	2314001	2314500	7	10.5333	16.1311	-0.611371	-1.9711	0.000128335	0.0283782	T_hyper	intron	protein_coding-intron (ENSCAFG00000045242, intron 1 of 1)	SINEC_Cf3|SINE|tRNA-Lys	protein_coding	2712	ENSCAFG00000045242			0.014056	0.43487	-	Repeat
chr8_2788501	chr8	2788501	2789000	9	10.6667	17.5082	-0.710552	-1.8785	0.000479785	0.0494274	T_hyper	intron	protein_coding-intron (ENSCAFG00000011098, intron 2 of 5)	Intergenic	protein_coding	-3122	ENSCAFG00000011098			0.018072	0.438878	-	Non-repeat
chr8_2817001	chr8	2817001	2817500	9	16.9333	25.6721	-0.598933	-1.3635	0.0026014	0.0992938	T_hyper	intron	protein_coding-intron (ENSCAFG00000011098, intron 2 of 5)	L1_Canis1|LINE|L1	protein_coding	22769	ENSCAFG00000011098			0.018072	0.432866	-	Repeat
chr8_3987001	chr8	3987001	3987500	7	10.1333	16.9016	-0.733417	-1.92604	0.000105406	0.0263185	T_hyper	Intergenic	Intergenic	SINEC_a2|SINE|tRNA-Lys	lncRNA	-11351		NA	NA	0.014056	0.366733	-	Repeat
chr8_4426001	chr8	4426001	4426500	8	14.6667	22.3115	-0.603428	-1.5497	0.000142528	0.0296262	T_hyper	Intergenic	Intergenic	Intergenic	protein_coding	-3969		NA	NA	0.016064	0.452906	-	Non-repeat
chr8_4456501	chr8	4456501	4457000	7	11.0667	16.7541	-0.595224	-1.92062	0.0015998	0.0812826	T_hyper	intron	protein_coding-intron (ENSCAFG00000025404, intron 1 of 4)	Intergenic	protein_coding	393	ENSCAFG00000025404			0.014056	0.460922	-	Non-repeat
chr8_6250501	chr8	6250501	6251000	6	10.4	16.1803	-0.634276	-1.96979	0.00160465	0.0813552	T_hyper	intron	protein_coding-intron (ENSCAFG00000029157, intron 2 of 4)	L1_Cf|LINE|L1	protein_coding	30633	ENSCAFG00000029157	NOVA1	NOVA alternative splicing regulator 1 [Source:VGNC Symbol;Acc:VGNC:43902]	0.012048	0.356713	-	Repeat
chr8_9948001	chr8	9948001	9948500	5	13.8	23.4754	-0.763616	-1.50215	7.15018e-05	0.0218649	T_hyper	intron	protein_coding-intron (ENSCAFG00000012582, intron 8 of 14)	Intergenic	protein_coding	-22539	ENSCAFG00000012582	G2E3	G2/M-phase specific E3 ubiquitin protein ligase [Source:VGNC Symbol;Acc:VGNC:41037]	0.01004	0.338677	-	Non-repeat
chr8_11102001	chr8	11102001	11102500	1	26.2	40.5246	-0.628978	-0.749897	9.06445e-07	0.0030717	T_hyper	Intergenic	Intergenic	L1MB7|LINE|L1	lncRNA	61998		NA	NA	0.002008	0.340681	-	Repeat
chr8_12198501	chr8	12198501	12199000	6	12.6	20.0984	-0.671112	-1.69486	0.000254448	0.037594	T_hyper	intron	protein_coding-intron (ENSCAFG00000049790, intron 2 of 7)	Intergenic	protein_coding	-18236	ENSCAFG00000049790			0.012048	0.360721	-	Non-repeat
chr8_22338001	chr8	22338001	22338500	11	14.4667	23.1967	-0.679007	-1.50783	0.000475044	0.0492285	T_hyper	intron	lncRNA-intron (ENSCAFG00000043423, intron 2 of 2)	L1_Canis1|LINE|L1	lncRNA	29218	ENSCAFG00000043423			0.022088	0.450902	-	Repeat
chr8_24680501	chr8	24680501	24681000	9	10.3333	15.7705	-0.606345	-1.99921	0.00224091	0.0931735	T_hyper	Intergenic	Intergenic	L1M5|LINE|L1	protein_coding	-3951		NA	NA	0.018072	0.362725	-	Repeat
chr8_27468501	chr8	27468501	27469000	9	11.7333	19.2459	-0.710791	-1.75602	0.00209144	0.0906469	T_hyper	Intergenic	Intergenic	Intergenic	protein_coding	-27306		NA	NA	0.018072	0.374749	-	Non-repeat
chr8_28711501	chr8	28711501	28712000	6	11.4	17.7213	-0.633186	-1.85346	0.00243172	0.0966202	T_hyper	exon	protein_coding-exon (ENSCAFG00000014709, exon 11 of 20)	Intergenic	snRNA	-31963	ENSCAFG00000014709	TXNDC16	thioredoxin domain containing 16 [Source:VGNC Symbol;Acc:VGNC:48013]	0.012048	0.322645	-	Non-repeat
chr8_31252001	chr8	31252001	31252500	11	33.6	52.623	-0.647925	-0.391967	1.47471e-06	0.00387002	T_hyper	intron	protein_coding-intron (ENSCAFG00000015052, intron 4 of 6)	L1_Cf|LINE|L1	protein_coding	8589	ENSCAFG00000015052	TBPL2	TATA-box binding protein like 2 [Source:VGNC Symbol;Acc:VGNC:47165]	0.022088	0.412826	-	Repeat
chr8_33165001	chr8	33165001	33165500	10	20.4667	34.1967	-0.739557	-0.995056	0.00012782	0.0283563	T_hyper	intron	protein_coding-intron (ENSCAFG00000015255, intron 1 of 7)	L1_Cf|LINE|L1	protein_coding	123393	ENSCAFG00000015255	SLC35F4	solute carrier family 35 member F4 [Source:VGNC Symbol;Acc:VGNC:46378]	0.02008	0.392786	-	Repeat
chr8_33168001	chr8	33168001	33168500	8	8.53333	19.8689	-1.21086	-1.76511	1.14336e-05	0.00990878	T_hyper	intron	protein_coding-intron (ENSCAFG00000015255, intron 1 of 7)	L1_Cf|LINE|L1	protein_coding	120393	ENSCAFG00000015255	SLC35F4	solute carrier family 35 member F4 [Source:VGNC Symbol;Acc:VGNC:46378]	0.016064	0.398798	-	Repeat
chr8_33393001	chr8	33393001	33393500	9	10.7333	20.9344	-0.958256	-1.67384	3.50382e-05	0.0160265	T_hyper	Intergenic	Intergenic	L1_Cf|LINE|L1	lncRNA	-1675		NA	NA	0.018072	0.388778	-	Repeat
chr8_34622501	chr8	34622501	34623000	6	10.8	18.5246	-0.774273	-1.81274	0.000126831	0.0282818	T_hyper	intron	protein_coding-intron (ENSCAFG00000015505, intron 18 of 25)	Intergenic	protein_coding	-76870	ENSCAFG00000015505	DAAM1	dishevelled associated activator of morphosis 1 [Source:VGNC Symbol;Acc:VGNC:39756]	0.012048	0.354709	-	Non-repeat
chr8_34896001	chr8	34896001	34896500	6	11.4	17.1803	-0.588869	-1.88771	0.00259587	0.0992093	T_hyper	intron	protein_coding-intron (ENSCAFG00000015578, intron 3 of 8)	Intergenic	protein_coding	-61071	ENSCAFG00000015578	RTN1	reticulon 1 [Source:VGNC Symbol;Acc:VGNC:51680]	0.012048	0.48497	Shore	Non-repeat
chr8_36354501	chr8	36354501	36355000	8	21	31.6393	-0.590907	-1.08178	0.00190986	0.0875201	T_hyper	intron	protein_coding-intron (ENSCAFG00000015695, intron 9 of 13)	Intergenic	snRNA	52297	ENSCAFG00000015695	PRKCH	protein kinase C eta [Source:VGNC Symbol;Acc:VGNC:44981]	0.016064	0.334669	-	Non-repeat
chr8_36355001	chr8	36355001	36355500	8	20.9333	31.6721	-0.596976	-1.08115	0.000759337	0.0598472	T_hyper	intron	protein_coding-intron (ENSCAFG00000015695, intron 9 of 13)	MIR|SINE|MIR	snRNA	52797	ENSCAFG00000015695	PRKCH	protein kinase C eta [Source:VGNC Symbol;Acc:VGNC:44981]	0.016064	0.396794	-	Repeat
chr8_36440501	chr8	36440501	36441000	6	12.3333	19.082	-0.627237	-1.7569	0.000124626	0.0281391	T_hyper	intron	protein_coding-intron (ENSCAFG00000015695, intron 12 of 13)	L1_Cf|LINE|L1	protein_coding	3956	ENSCAFG00000015695	PRKCH	protein kinase C eta [Source:VGNC Symbol;Acc:VGNC:44981]	0.012048	0.352705	-	Repeat
chr8_36491001	chr8	36491001	36491500	9	14.2667	21.8689	-0.61454	-1.57733	0.000256656	0.0377172	T_hyper	Intergenic	Intergenic	Intergenic	lncRNA	-15228		NA	NA	0.018072	0.438878	-	Non-repeat
chr8_40144001	chr8	40144001	40144500	8	13.8667	21.6885	-0.643087	-1.59181	0.000843723	0.0626711	T_hyper	Intergenic	Intergenic	L1_Cf|LINE|L1	lncRNA	70623		NA	NA	0.016064	0.378758	Shelf	Repeat
chr8_40186001	chr8	40186001	40186500	6	12	18.9016	-0.652535	-1.77236	0.00107374	0.069106	T_hyper	Intergenic	Intergenic	Intergenic	lncRNA	112623		NA	NA	0.012048	0.45491	-	Non-repeat
chr8_41100501	chr8	41100501	41101000	7	11.4667	18.9508	-0.720793	-1.77754	0.000232311	0.0362307	T_hyper	intron	protein_coding-intron (ENSCAFG00000016305, intron 13 of 24)	Intergenic	protein_coding	33688	ENSCAFG00000016305	GPHN	gephyrin [Source:VGNC Symbol;Acc:VGNC:41380]	0.014056	0.292585	-	Non-repeat
chr8_42739001	chr8	42739001	42739500	8	18.4	29.541	-0.681891	-1.18567	3.87799e-05	0.0167124	T_hyper	intron	protein_coding-intron (ENSCAFG00000016534, intron 7 of 21)	L1MC5a|LINE|L1	snRNA	62057	ENSCAFG00000016534	ACTN1	actinin alpha 1 [Source:VGNC Symbol;Acc:VGNC:37548]	0.016064	0.390782	Shore	Repeat
chr8_42747501	chr8	42747501	42748000	9	22.8667	35.2131	-0.622865	-0.94051	0.00164567	0.0822913	T_hyper	intron	protein_coding-intron (ENSCAFG00000016534, intron 3 of 21)	L1M5|LINE|L1	snRNA	53557	ENSCAFG00000016534	ACTN1	actinin alpha 1 [Source:VGNC Symbol;Acc:VGNC:37548]	0.018072	0.48497	-	Repeat
chr8_42918001	chr8	42918001	42918500	6	19.5333	30.7705	-0.654855	-1.12746	1.61519e-05	0.0114538	T_hyper	intron	protein_coding-intron (ENSCAFG00000016552, intron 6 of 8)	L1_Canis1|LINE|L1	lncRNA	-45591	ENSCAFG00000016552	DCAF5	DDB1 and CUL4 associated factor 5 [Source:VGNC Symbol;Acc:VGNC:39794]	0.012048	0.390782	-	Repeat
chr8_43515001	chr8	43515001	43515500	16	10.1333	15.8361	-0.640136	-1.9981	0.000270305	0.0385913	T_hyper	exon	protein_coding-exon (ENSCAFG00000016589, exon 2 of 8)	Intergenic	protein_coding	1149	ENSCAFG00000016589	SRSF5	serine and arginine rich splicing factor 5 [Source:VGNC Symbol;Acc:VGNC:51690]	0.032129	0.406814	Shore	Non-repeat
chr8_43645001	chr8	43645001	43645500	6	12	18.3607	-0.610953	-1.80476	0.000867506	0.0633625	T_hyper	intron	protein_coding-intron (ENSCAFG00000016602, intron 1 of 11)	SINEC_Cf2|SINE|tRNA-Lys	protein_coding	37617	ENSCAFG00000016602	SMOC1	SPARC related modular calcium binding 1 [Source:VGNC Symbol;Acc:VGNC:46566]	0.012048	0.402806	-	Repeat
chr8_45228501	chr8	45228501	45229000	9	15.3333	23.623	-0.621944	-1.47653	0.00137882	0.0767313	T_hyper	intron	protein_coding-intron (ENSCAFG00000016732, intron 15 of 21)	MER5A|DNA|hAT-Charlie	snRNA	12894	ENSCAFG00000016732	SIPA1L1	signal induced proliferation associated 1 like 1 [Source:VGNC Symbol;Acc:VGNC:46180]	0.018072	0.482966	-	Repeat
chr8_45418501	chr8	45418501	45419000	10	16.6667	28.2623	-0.759545	-1.25489	2.18021e-05	0.013084	T_hyper	Intergenic	Intergenic	(A)n|Simple_repeat|Simple_repeat	lncRNA	26668		NA	NA	0.02008	0.452906	-	Repeat
chr8_46383501	chr8	46383501	46384000	7	15.9333	24.5738	-0.623673	-1.42432	0.0013031	0.0749209	T_hyper	intron	protein_coding-intron (ENSCAFG00000016802, intron 1 of 12)	SINEC_b2|SINE|tRNA-Lys	protein_coding	-15447	ENSCAFG00000016802	ZFYVE1	zinc finger FYVE-type containing 1 [Source:VGNC Symbol;Acc:VGNC:48622]	0.012048	0.38477	-	Repeat
chr8_48681501	chr8	48681501	48682000	5	9.26667	16.541	-0.829954	-1.96428	3.68014e-06	0.00600162	T_hyper	intron	protein_coding-intron (ENSCAFG00000017077, intron 7 of 31)	SINEC_a1|SINE|tRNA-Lys	protein_coding	29937	ENSCAFG00000017077	TTLL5	tubulin tyrosine ligase like 5 [Source:VGNC Symbol;Acc:VGNC:47976]	0.01004	0.340681	-	Repeat
chr8_50277501	chr8	50277501	50278000	5	13.6	20.8197	-0.612136	-1.64154	0.00225184	0.0933601	T_hyper	intron	protein_coding-intron (ENSCAFG00000017222, intron 11 of 13)	MIRb|SINE|MIR	snRNA	13446	ENSCAFG00000017222	SPTLC2	serine palmitoyltransferase long chain base subunit 2 [Source:VGNC Symbol;Acc:VGNC:46780]	0.01004	0.492986	-	Repeat
chr8_53659501	chr8	53659501	53660000	7	15.6	23.6393	-0.598118	-1.47264	0.000450288	0.0482107	T_hyper	intron	protein_coding-intron (ENSCAFG00000017308, intron 4 of 7)	Intergenic	protein_coding	42362	ENSCAFG00000017308	STON2	stonin 2 [Source:VGNC Symbol;Acc:VGNC:46933]	0.014056	0.509018	-	Non-repeat
chr8_57144001	chr8	57144001	57144500	8	10.9333	18.7869	-0.776471	-1.79501	2.21698e-06	0.00471197	T_hyper	Intergenic	Intergenic	L1_Cf|LINE|L1	lncRNA	-19528		NA	NA	0.016064	0.362725	-	Repeat
chr8_58641001	chr8	58641001	58641500	6	12	19.9344	-0.728505	-1.71253	0.000445562	0.0479182	T_hyper	Intergenic	Intergenic	Intergenic	lncRNA	-87591		NA	NA	0.012048	0.382766	-	Non-repeat
chr8_60481001	chr8	60481001	60481500	7	10.0667	16.541	-0.71181	-1.9512	0.00024142	0.0367676	T_hyper	intron	protein_coding-intron (ENSCAFG00000017486, intron 3 of 5)	Intergenic	snRNA	-87732	ENSCAFG00000017486			0.014056	0.40481	-	Non-repeat
chr8_61701001	chr8	61701001	61701500	5	10.3333	16.7705	-0.69451	-1.9314	0.00023953	0.03663	T_hyper	intron	protein_coding-intron (ENSCAFG00000017525, intron 2 of 19)	L1_Canis1|LINE|L1	snoRNA	-5558	ENSCAFG00000017525	TTC7B	tetratricopeptide repeat domain 7B [Source:VGNC Symbol;Acc:VGNC:47962]	0.01004	0.408818	-	Repeat
chr8_63296001	chr8	63296001	63296500	8	17.7333	27.2459	-0.618356	-1.28641	0.00139285	0.0770168	T_hyper	intron	protein_coding-intron (ENSCAFG00000017636, intron 23 of 24)	L1ME2|LINE|L1	protein_coding	12674	ENSCAFG00000017636	PPP4R4	protein phosphatase 4 regulatory subunit 4 [Source:VGNC Symbol;Acc:VGNC:44924]	0.016064	0.392786	-	Repeat
chr8_64008001	chr8	64008001	64008500	9	10.8667	17.082	-0.6491	-1.9025	0.0015146	0.0794873	T_hyper	exon	protein_coding-exon (ENSCAFG00000017701, exon 9 of 28)	Intergenic	protein_coding	7916	ENSCAFG00000017701	DICER1	dicer 1, ribonuclease III [Source:VGNC Symbol;Acc:VGNC:39958]	0.018072	0.426854	-	Non-repeat
chr8_64573001	chr8	64573001	64573500	12	17.7333	27.4426	-0.628794	-1.27794	0.000675025	0.0570986	T_hyper	Intergenic	Intergenic	L1_Cf|LINE|L1	protein_coding	-39216		NA	NA	0.024096	0.45491	-	Repeat
chr8_64841001	chr8	64841001	64841500	8	25	38.9016	-0.637716	-0.807016	0.000623555	0.0551925	T_hyper	intron	protein_coding-intron (ENSCAFG00000041052, intron 1 of 1)	(TATAA)n|Simple_repeat|Simple_repeat	protein_coding	27948	ENSCAFG00000041052	C14orf132	chromosome 14 open reading frame 132 [Source:HGNC Symbol;Acc:HGNC:20346]	0.016064	0.320641	-	Repeat
[truncated: 1,334 more rows]

## Sheet: Table S4.
Table S4. The statistics and genomic features of NB_DMR (3373 DMRs)
[truncated: 3,374 more rows]

## Sheet: Table S5.
Table S5. The statistics and genomic features of NC_DMR (1876 DMRs)
[truncated: 1,877 more rows]

[truncated: 7 more sheets: Table S6., Table S7., Table S8., Table S9., Table S10., Table S11., Table S12.]
